# Supplementary material for: Opposite Roles of Wnt7a and Sfrp1 in Modulating Proper Development of Neural Progenitors in the Mouse Cerebral Cortex
Source: Front Mol Neurosci. 2018 Jul 17;11:247. doi: 10.3389/fnmol.2018.00247 (PMC6056652; doi:10.3389/fnmol.2018.00247)
Supplement: Supplementary file 1 [file Table_1.xls]

## Sheet: basicStatsAll 6个样本
SampleName	Encoding	TotalReads_Before	TotalBase_Before	TotalReads_After	TotalBase_After	ReadsFilter%	BaseFilter%	GC%_Before	GC%_After
E12.5-1	Ion proton	30827078	4038557221	28547544	3869914745	0.926054	0.958242	52	52
E12.5-2	Ion proton	29345746	3889365012	27289172	3735086659	0.929919	0.960333	52	52
E12.5-3	Ion proton	32038052	4203879690	29753653	4036545895	0.928697	0.960195	51	51
