# Supplementary material for: Opposite Roles of Wnt7a and Sfrp1 in Modulating Proper Development of Neural Progenitors in the Mouse Cerebral Cortex
Source: Front Mol Neurosci. 2018 Jul 17;11:247. doi: 10.3389/fnmol.2018.00247 (PMC6056652; doi:10.3389/fnmol.2018.00247)
Supplement: Supplementary file 3 [file Table_3.xls]

## Sheet: Wnt signalling
AccID	GeneType	E12.5_Normalized	E12.5-1	E12.5-2	E12.5-3	KeggID	Description
Axin1	mRNA	494.385	613	370	734	mmu:12005	Axin-1
Axin2	mRNA	1866.2	2295	2084	1960	mmu:12006	Axin-2
Csnk1a1	mRNA	3767.85	4208	3429	5394	mmu:93687	Casein kinase I isoform alpha
Ctnnb1	mRNA	29744.1	31313	36994	32768	mmu:12387	Catenin beta-1
Dkk2	mRNA	0.261155	0	0	1	mmu:56811	Dickkopf-related protein 2
Dkk3	mRNA	1292.38	2215	1363	729	mmu:50781	Dickkopf-related protein 3
Dkkl1	mRNA	6.38423	14	1	7	mmu:50722	Putative uncharacterized protein
Fzd1	mRNA	342.906	367	390	415	mmu:14362	Frizzled-1
Fzd10	mRNA	428.408	257	404	853	mmu:93897	MCG51280
Fzd2	mRNA	2437.65	3151	2867	2207	mmu:57265	Frizzled 2
Fzd3	mRNA	1417.51	1967	761	2225	mmu:14365	Putative uncharacterized protein
Fzd4	mRNA	114.666	105	115	178	mmu:14366	Putative uncharacterized protein
Fzd5	mRNA	111.147	128	67	196	mmu:14367	Frizzled homolog 5 (Drosophila)
Fzd6	mRNA	36.6252	36	26	67	mmu:14368	Putative uncharacterized protein
Fzd7	mRNA	488.611	662	446	563	mmu:14369	Frizzled-7
Fzd8	mRNA	540.443	727	612	485	mmu:14370	Frizzled-8
Fzd9	mRNA	1596.19	1771	1591	2131	mmu:14371	Frizzled-9
Gsk3b	mRNA	2372.77	3286	1694	3223	mmu:56637	Glycogen synthase kinase-3 beta
Sfrp1	mRNA	2744.01	4509	2599	2130	mmu:20377	Secreted frizzled-related protein 1
Sfrp2	mRNA	245.289	278	269	291	mmu:20319	Secreted frizzled-related protein 2
Sfrp4	mRNA	100.283	122	116	102	mmu:20379	Putative uncharacterized protein
Sfrp5	mRNA	138.856	215	191	51	mmu:54612	Secreted frizzled-related protein 5
Wnt10a	mRNA	0	0	0	0	mmu:22409	Protein Wnt-10a
Wnt10b	mRNA	0.783464	0	0	3	mmu:22410	Protein Wnt-10b
Wnt11	mRNA	0.632737	0	2	0	mmu:22411	Protein Wnt-11
Wnt16	mRNA	0	0	0	0	mmu:93735	Protein Wnt-16
Wnt2	mRNA	3.01129	2	1	8	mmu:22413	Protein Wnt-2
Wnt2b	mRNA	3.08113	5	0	6	mmu:22414	Protein Wnt-2b
Wnt3	mRNA	57.4343	78	59	58	mmu:22415	Protein Wnt
Wnt4	mRNA	71.2951	91	59	96	mmu:22417	Protein Wnt-4
Wnt5a	mRNA	690.724	740	382	1324	mmu:22418	Protein Wnt-5a
Wnt5b	mRNA	171.426	262	192	120	mmu:22419	Protein Wnt-5b
Wnt6	mRNA	2.58588	3	2	4	mmu:22420	Protein Wnt-6
Wnt7a	mRNA	1682.93	1654	2153	1918	mmu:22421	Protein Wnt-7a
Wnt7b	mRNA	4361.88	5537	5134	4062	mmu:22422	Protein Wnt-7b
Wnt9a	mRNA	14.0185	18	18	11	mmu:216795	Protein Wnt-9a
Wnt9b	mRNA	0.302841	1	0	0	mmu:22412	Protein Wnt-9b

## Sheet: sheet1
AccID	GeneType	E12.5_Normalized	E12.5-1	E12.5-2	E12.5-3	KeggID	Description
0610007P14Rik	mRNA	2011.32	1401	2521	3023	mmu:58520	Protein 0610007P14Rik
0610009B22Rik	mRNA	275.532	249	342	352	mmu:66050	MCG7556, isoform CRA_a
0610009D07Rik	mRNA	1877.76	1736	2654	1962	mmu:66055	Splicing factor 3B subunit 6
0610009O20Rik	mRNA	2021.43	2304	2188	2418	mmu:66839	Putative uncharacterized protein
0610010F05Rik	mRNA	202.822	223	161	323	mmu:71675	Protein 0610010F05Rik
0610010K14Rik	mRNA	1257.35	1043	1637	1622	mmu:104457	Protein 0610010K14Rik
0610011F06Rik	mRNA	470.008	502	613	475	mmu:68347	Protein 0610011F06Rik
0610012H03Rik	mRNA	12.6268	11	17	15	mmu:74088	Uncharacterized protein
0610030E20Rik	mRNA	407.566	489	348	572	mmu:68364	UPF0561 protein C2orf68 homolog
0610031J06Rik	mRNA	2951.59	3729	3329	2945	mmu:56700	Protein Glmp
0610037L13Rik	mRNA	1157.06	1078	1530	1327	mmu:74098	Protein 0610037L13Rik
0610040J01Rik	mRNA	86.8083	145	110	31	mmu:76261	Uncharacterized protein C4orf19 homolog
1110001A16Rik	mRNA	209.492	196	288	226	mmu:68554	Protein Cebpzos
1110001J03Rik	mRNA	318.661	248	509	316	mmu:66117	UPF0562 protein C7orf55 homolog
1110004E09Rik	mRNA	398.279	310	419	658	mmu:68001	Protein 1110004E09Rik
1110004F10Rik	mRNA	2485.87	2329	2890	3317	mmu:56372	MCG7316, isoform CRA_b
1110007C09Rik	mRNA	275.091	286	325	328	mmu:68480	RIKEN cDNA 1110007C09, isoform CRA_a
1110008F13Rik	mRNA	2116.39	1761	2686	2808	mmu:67388	Uncharacterized protein C20orf24 homolog
1110008J03Rik	mRNA	264.387	255	339	306	mmu:100764	RBPJ-interacting and tubulin-associated protein 1
1110008L16Rik	mRNA	302.541	299	363	372	mmu:66132	Mitochondrial ribonuclease P protein 3
1110008P14Rik	mRNA	257.456	214	287	390	mmu:73737	UPF0184 protein C9orf16 homolog
1110012L19Rik	mRNA	802.746	713	1140	866	mmu:68618	Putative uncharacterized protein
1110017D15Rik	mRNA	12.5592	16	12	15	mmu:73721	Protein 1110017D15Rik
1110032A03Rik	mRNA	387.448	470	523	305	mmu:68721	Protein 1110032A03Rik
1110032F04Rik	mRNA	21.2563	32	25	14	mmu:68725	Uncharacterized membrane protein C3orf80 homolog
1110034G24Rik	mRNA	322.874	349	405	341	mmu:73747	MCG50325
1110037F02Rik	mRNA	1364.72	1546	1239	1932	mmu:66185	Protein virilizer homolog
1110038F14Rik	mRNA	696.977	818	758	802	mmu:117171	UPF0488 protein C8orf33 homolog
1110051M20Rik	mRNA	1915.74	2037	2599	1825	mmu:228356	Protein 1110051M20Rik
1110057K04Rik	mRNA	977.057	962	1238	1126	mmu:68832	UPF0554 protein C2orf43 homolog
1110058L19Rik	mRNA	258.931	221	351	310	mmu:68002	Succinate dehydrogenase assembly factor 4, mitochondrial
1110059E24Rik	mRNA	468.187	439	585	575	mmu:66206	Protein 1110059E24Rik
1110059G10Rik	mRNA	121.422	149	119	148	mmu:66202	RIKEN cDNA 1110059G10, isoform CRA_a
1110065P20Rik	mRNA	1209.15	1236	1375	1531	mmu:68920	Uncharacterized protein C1orf122 homolog
1190002N15Rik	mRNA	317.178	308	224	586	mmu:68861	Putative uncharacterized protein
1190005I06Rik	mRNA	147.596	192	168	139	mmu:68918	Protein 1190005I06Rik
1190007I07Rik	mRNA	70.5796	67	102	69	mmu:544717	Uncharacterized protein C12orf73 homolog
1200014J11Rik	mRNA	580.986	686	436	901	mmu:66874	Putative uncharacterized protein
1300017J02Rik	mRNA	1.47252	4	0	1	mmu:71775	Protein 1300017J02Rik
1500009L16Rik	mRNA	149.506	130	169	217	mmu:69784	Overexpressed in colon carcinoma 1 protein homolog
1500012F01Rik	mRNA	897.963	1062	1078	901	mmu:68949	Protein 1500012F01Rik
1500015O10Rik	mRNA	113.944	86	121	190	mmu:78896	Augurin
1520401A03Rik	mRNA	1.19673	1	2	1	mmu:320309	Putative uncharacterized protein
1600002H07Rik	mRNA	293.202	310	318	378	mmu:72016	Protein 1600002H07Rik
1600002K03Rik	mRNA	64.3773	70	82	66	mmu:69770	Uncharacterized membrane protein C19orf24 homolog
1600012H06Rik	mRNA	579.607	657	589	744	mmu:67912	1600012H06Rik protein
1600014C10Rik	mRNA	213.213	235	255	235	mmu:72244	Protein 1600014C10Rik
1600016N20Rik	mRNA	5.4343	7	8	3	mmu:72000	Lamin tail domain-containing protein 2
1700001C02Rik	mRNA	0	0	0	0	mmu:75434	Protein 1700001C02Rik
1700001C19Rik	mRNA	1.87116	2	4	0	mmu:75462	Protein 1700001C19Rik
1700001L19Rik	mRNA	1.78778	0	4	2	mmu:69315	Uncharacterized protein C5orf49 homolog
1700001O22Rik	mRNA	12.5827	5	16	23	mmu:73598	Protein 1700001O22Rik
1700001P01Rik	mRNA	2.22782	2	1	5	mmu:72215	Uncharacterized protein C17orf98 homolog
1700003E16Rik	mRNA	25.5148	22	34	31	mmu:71837	Uncharacterized protein C2orf81 homolog
1700003F12Rik	mRNA	3.50793	5	3	4	mmu:75480	Protein 1700003F12Rik
1700003M02Rik	mRNA	2.75152	3	5	1	mmu:69329	Protein 1700003M02Rik
1700007B14Rik	mRNA	2.75262	7	2	0	mmu:71831	Protein 1700007B14Rik
1700007G11Rik	mRNA	2.21458	0	7	0	mmu:75784	Uncharacterized protein C4orf22 homolog
1700007K13Rik	mRNA	46.8216	57	34	72	mmu:69327	Protein 1700007K13Rik
1700008O03Rik	mRNA	6.50708	9	7	6	mmu:69349	Putative uncharacterized protein C19orf81 homolog
1700009P17Rik	mRNA	17.2898	16	22	21	mmu:75472	Protein Flattop
1700010I14Rik	mRNA	15.6395	14	22	17	mmu:66931	RIKEN cDNA 1700010I14, isoform CRA_b
1700011I03Rik	mRNA	0	0	0	0	mmu:75444	Protein 1700011I03Rik
1700013F07Rik	mRNA	0.949105	0	3	0	mmu:75504	Uncharacterized protein C1orf194 homolog
1700016K19Rik	mRNA	0	0	0	0	mmu:74230	Protein LIAT1
1700017B05Rik	mRNA	772.769	771	856	1028	mmu:74211	Uncharacterized protein C15orf39 homolog
1700019A02Rik	mRNA	0.302841	1	0	0	mmu:69397	Protein 1700019A02Rik
1700019B03Rik	mRNA	1.73367	4	0	2	mmu:76406	MCG11564
1700019D03Rik	mRNA	3.97502	5	2	7	mmu:67080	Small membrane A-kinase anchor protein
1700019G17Rik	mRNA	352.662	465	365	369	mmu:75541	Protein 1700019G17Rik
1700019L03Rik	mRNA	1.87116	2	4	0	mmu:227736	Uncharacterized protein C9orf117 homolog
1700020D05Rik	mRNA	4.36013	4	5	6	mmu:75555	Mage-g2
1700020L24Rik	mRNA	6.68375	3	10	10	mmu:66330	Protein 1700020L24Rik
1700021F05Rik	mRNA	243.78	250	277	308	mmu:67851	Protein 1700021F05Rik
1700021K19Rik	mRNA	3839.09	4663	4598	3723	mmu:100502698	Protein 1700021K19Rik
1700023E05Rik	mRNA	0.577523	0	1	1	mmu:71868	Protein 1700023E05Rik
1700023F06Rik	mRNA	3.21862	3	4	4	mmu:69441	Protein 1700023F06Rik
1700024P16Rik	mRNA	0.783464	0	0	3	mmu:242594	Uncharacterized protein C1orf168 homolog
1700025G04Rik	mRNA	1772.49	2439	1314	2367	mmu:69399	Putative uncharacterized protein
1700026D08Rik	mRNA	2.29656	1	3	4	mmu:75556	ASL1/1700026D08Rik fusion protein
1700026L06Rik	mRNA	4.00347	4	8	1	mmu:69987	Uncharacterized protein C9orf9 homolog
1700028K03Rik	mRNA	0	0	0	0	mmu:76421	Protein 1700028K03Rik
1700028P14Rik	mRNA	0.935578	1	2	0	mmu:67483	Uncharacterized protein C9orf135 homolog
1700029H14Rik	mRNA	2.17261	2	0	6	mmu:66501	Protein 1700029H14Rik
1700029I15Rik	mRNA	17.8132	20	19	22	mmu:75641	Protein 1700029I15Rik
1700029J07Rik	mRNA	29.5116	18	29	57	mmu:69479	UPF0602 protein C4orf47 homolog
1700030J22Rik	mRNA	33.9908	41	36	39	mmu:69528	Uncharacterized protein C16orf46 homolog
1700030K09Rik	mRNA	443.611	500	529	478	mmu:72254	Protein 1700030K09Rik
1700034F02Rik	mRNA	3.42566	7	0	5	mmu:73324	1700034F02Rik protein
1700037C18Rik	mRNA	72.4629	83	72	94	mmu:73261	Protein 1700037C18Rik
1700037H04Rik	mRNA	784.578	669	1005	1011	mmu:67326	Protein 1700037H04Rik
1700039E15Rik	mRNA	0.908523	3	0	0	mmu:76713	Transporter
1700040L02Rik	mRNA	0	0	0	0	mmu:73287	Protein 1700040L02Rik
1700047I17Rik2	mRNA	35.9266	69	31	20	mmu:100101807	RIKEN cDNA 1700047I17 gene 2
1700049G17Rik	mRNA	98.4984	137	96	102	mmu:73430	1700049G17Rik protein
1700052N19Rik	mRNA	315.6	296	318	480	mmu:73419	UPF0364 protein C6orf211 homolog
1700056E22Rik	mRNA	13.5218	15	16	15	mmu:73363	Protein 1700056E22Rik
1700061G19Rik	mRNA	0	0	0	0	mmu:78625	Uncharacterized protein
1700065D16Rik	mRNA	5.61208	5	8	6	mmu:73410	Putative uncharacterized protein
1700066M21Rik	mRNA	598.493	705	559	797	mmu:73467	UPF0565 protein C2orf69 homolog
1700071K01Rik	mRNA	3.17693	2	4	5	mmu:237880	MCG48927
1700080G18Rik	mRNA	23.1666	30	28	20	mmu:73533	Putative uncharacterized protein
1700084C01Rik	mRNA	201.38	327	203	146	mmu:78465	1700084C01Rik protein
1700088E04Rik	mRNA	376.168	393	514	362	mmu:27660	Protein 1700088E04Rik
1700092M07Rik	mRNA	3.80967	2	6	5	mmu:74307	Protein 1700092M07Rik
1700093K21Rik	mRNA	1.14152	1	1	2	mmu:67358	Protein 1700093K21Rik
1700094D03Rik	mRNA	75.0695	103	71	82	mmu:73545	Protein 4933434E20Rik
1700101E01Rik	mRNA	5.22587	2	8	8	mmu:329375	Protein 1700101E01Rik
1700102P08Rik	mRNA	15.8612	21	16	17	mmu:112418	Uncharacterized protein C3orf62 homolog
1700109H08Rik	mRNA	9.93495	24	1	9	mmu:77036	Protein 1700109H08Rik
1700112E06Rik	mRNA	2.77857	1	7	1	mmu:76633	Protein 1700112E06Rik
1700123O20Rik	mRNA	579.827	564	772	631	mmu:58248	RIKEN cDNA 1700123O20
1700125H20Rik	mRNA	1.25195	1	3	0	mmu:73634	Uncharacterized protein C17orf64 homolog
1810009A15Rik	mRNA	357.452	283	452	493	mmu:66276	Protein 1810009A15Rik
1810010H24Rik	mRNA	207.694	255	244	204	mmu:69066	UPF0450 protein C17orf58 homolog
1810011H11Rik	mRNA	0	0	0	0	mmu:69069	Protein 1810011H11Rik
1810011O10Rik	mRNA	20.4248	20	19	32	mmu:69068	Uncharacterized protein C8orf4 homolog
1810013L24Rik	mRNA	416.313	469	408	556	mmu:69053	UPF0472 protein C16orf72 homolog
1810019J16Rik	mRNA	0	0	0	0	mmu:69073	Keratinocyte differentiation factor 1
1810022K09Rik	mRNA	58.7828	53	55	97	mmu:69126	RIKEN cDNA 1810022K09 gene
1810024B03Rik	mRNA	3.10957	4	6	0	mmu:329509	Uncharacterized protein
1810026J23Rik	mRNA	2129.25	2352	2695	2161	mmu:69773	Uncharacterized protein C19orf52 homolog
1810030O07Rik	mRNA	613.84	707	703	679	mmu:69155	Uncharacterized protein CXorf38 homolog
1810033B17Rik	mRNA	0	0	0	0	mmu:69189	Mast cell-expressed membrane protein 1
1810037I17Rik	mRNA	1340.71	1343	1785	1414	mmu:67704	Uncharacterized protein C4orf3 homolog
1810041L15Rik	mRNA	1453.21	1574	2305	947	mmu:72301	Protein 1810041L15Rik
1810043G02Rik	mRNA	434.489	485	517	475	mmu:67884	Protein 1810043G02Rik
1810043H04Rik	mRNA	109.241	101	138	134	mmu:208501	Protein 1810043H04Rik
1810055G02Rik	mRNA	557.054	469	786	637	mmu:72056	Uncharacterized protein C11orf24 homolog
1810062G17Rik	mRNA	2.44868	2	5	1	mmu:72282	MCG1049552
2010002M12Rik	mRNA	0.880364	1	1	1	mmu:112419	Protein 2010002M12Rik
2010012O05Rik	mRNA	287.588	311	348	319	mmu:66439	UPF0693 protein C10orf32 homolog
2010015L04Rik	mRNA	91.2431	88	82	148	mmu:544678	Cilia- and flagella-associated protein 74
2010107E04Rik	mRNA	1186.75	859	1746	1433	mmu:70257	6.8 kDa mitochondrial proteolipid
2010107G12Rik	mRNA	7.89484	10	3	15	mmu:243753	Protein 2010107G12Rik
2010107G23Rik	mRNA	68.1641	77	98	53	mmu:69894	Protein 2010107G23Rik
2010109I03Rik	mRNA	0	0	0	0	mmu:67038	Uncharacterized protein
2010111I01Rik	mRNA	60.1223	59	70	77	mmu:72061	2010111I01Rik protein
2010300C02Rik	mRNA	53.025	28	50	110	mmu:72097	Protein 2010300C02Rik
2010315B03Rik	mRNA	57.4387	80	15	109	mmu:630836	Protein 2010315B03Rik
2200002J24Rik	mRNA	9.34058	13	8	11	mmu:69147	Protein 2200002J24Rik
2210013O21Rik	mRNA	399.714	454	516	379	mmu:70123	RIKEN cDNA 2210013O21 gene
2210016F16Rik	mRNA	251.986	224	327	309	mmu:70153	Protein 2210016F16Rik
2210016L21Rik	mRNA	1493.89	1778	1814	1461	mmu:72357	Protein 2210016L21Rik
2210018M11Rik	mRNA	795.505	1146	436	1189	mmu:233545	Putative uncharacterized protein
2210404O07Rik	mRNA	1.91146	2	0	5	mmu:72273	Small integral membrane protein 24
2210404O09Rik	mRNA	35.7261	43	47	30	mmu:70081	Uncharacterized protein
2210407C18Rik	mRNA	0.316368	0	1	0	mmu:78354	EP1
2210408I21Rik	mRNA	82.4417	116	67	100	mmu:72371	2210408I21Rik protein
2300009A05Rik	mRNA	95.0103	96	130	95	mmu:69478	Uncharacterized protein C15orf61 homolog
2310003H01Rik	mRNA	1257.21	1475	1488	1301	mmu:71885	Fanconi anemia-associated protein of 100 kDa
2310003L06Rik	mRNA	0	0	0	0	mmu:74248	RIKEN cDNA 2310003L06 gene
2310007L24Rik	mRNA	0	0	0	0	mmu:75573	Protein 2310007L24Rik
2310009B15Rik	mRNA	141.647	164	176	139	mmu:69549	MCG15614
2310011J03Rik	mRNA	988.288	1130	1272	933	mmu:66374	UPF0449 protein C19orf25 homolog
2310014L17Rik	mRNA	32.425	45	33	32	mmu:381845	RING finger protein 225
2310022A10Rik	mRNA	722.135	782	905	762	mmu:66367	Protein 2310022A10Rik
2310022B05Rik	mRNA	6654.87	8768	8641	4847	mmu:69551	Uncharacterized protein C1orf198 homolog
2310030G06Rik	mRNA	0	0	0	0	mmu:66952	Uncharacterized protein C11orf52 homolog
2310033P09Rik	mRNA	252.966	253	233	393	mmu:67862	Putative uncharacterized protein
2310034P14Rik	mRNA	9.31242	11	9	12	mmu:69579	RIKEN cDNA 2310034P14 gene
2310035C23Rik	mRNA	410.166	520	296	609	mmu:227446	Protein 2310035C23Rik
2310036O22Rik	mRNA	3360.92	3227	4235	3997	mmu:68544	Uncharacterized protein C19orf43 homolog
2310039H08Rik	mRNA	253.094	260	353	240	mmu:67101	Uncharacterized protein C6orf226 homolog
2310042D19Rik	mRNA	369.614	577	403	258	mmu:74183	PGC-1 and ERR-induced regulator in muscle protein 1
2310042E22Rik	mRNA	0	0	0	0	mmu:66561	Protein Teddm3
2310044G17Rik	mRNA	1070.27	1260	1060	1353	mmu:217732	CLOCK-interacting pacemaker
2310045N01Rik	mRNA	511.819	665	585	480	mmu:72368	RIKEN cDNA 2310045N01 gene
2310047M10Rik	mRNA	453.789	509	541	492	mmu:71923	Uncharacterized protein C17orf59 homolog
2310057M21Rik	mRNA	130.89	157	152	135	mmu:68277	Uncharacterized protein C10orf88 homolog
2310061I04Rik	mRNA	466.396	464	581	544	mmu:69662	2310061I04Rik protein
2310067B10Rik	mRNA	3179.91	3889	3536	3383	mmu:71947	Protein 2310067B10Rik
2410002F23Rik	mRNA	2199.39	2431	2832	2172	mmu:668661	Protein 2410002F23Rik
2410004B18Rik	mRNA	445.622	478	530	510	mmu:66421	Protein 2410004B18Rik
2410004P03Rik	mRNA	11.5378	8	9	24	mmu:73667	Protein 2410004P03Rik
2410015M20Rik	mRNA	1462.8	1263	2089	1606	mmu:224904	Protein QIL1
2410016O06Rik	mRNA	470.707	410	662	525	mmu:71952	Bifunctional lysine-specific demethylase and histidyl-hydroxylase NO66
2410018M08Rik	mRNA	479.823	496	625	505	mmu:71970	SCAN domain containing 3
2410089E03Rik	mRNA	717.526	1024	478	981	mmu:73692	Uncharacterized protein C5orf42 homolog
2410127L17Rik	mRNA	17.1079	15	10	36	mmu:67383	UPF0586 protein C9orf41 homolog
2410131K14Rik	mRNA	689.614	696	835	822	mmu:76792	UPF0454 protein C12orf49 homolog
2410137M14Rik	mRNA	0.605682	2	0	0	mmu:76797	Protein 2410137M14Rik
2510002D24Rik	mRNA	90.3882	85	135	84	mmu:72307	Protein 2510002D24Rik
2510003E04Rik	mRNA	2355.43	2624	2859	2513	mmu:72320	Protein 2510003E04Rik
2510009E07Rik	mRNA	2411.84	3372	1509	3497	mmu:72190	UPF0524 protein C3orf70 homolog
2510039O18Rik	mRNA	1008.58	1164	1155	1113	mmu:77034	Uncharacterized protein KIAA2013
2610002J02Rik	mRNA	1111.32	1305	1358	1097	mmu:67513	Protein 2610002J02Rik
2610002M06Rik	mRNA	237.712	304	202	313	mmu:67028	Charged multivesicular body protein 1b-2
2610008E11Rik	mRNA	235.165	345	106	372	mmu:72128	Protein 2610008E11Rik
2610015P09Rik	mRNA	53.3717	84	14	90	mmu:212153	Protein 2610015P09Rik
2610018G03Rik	mRNA	1.12799	2	0	2	mmu:70415	Serine/threonine-protein kinase 26
2610020H08Rik	mRNA	86.0376	76	63	165	mmu:434234	Protein 2610020H08Rik
2610028H24Rik	mRNA	0	0	0	0	mmu:76964	Protein 2610028H24Rik
2610034B18Rik	mRNA	777.884	840	906	907	mmu:70420	Arpin
2610034M16Rik	mRNA	702.648	933	982	419	mmu:69239	Protein 2610034M16Rik
2610044O15Rik8	mRNA	77.845	105	63	100	mmu:72139	Protein 2610044O15Rik8
2610301B20Rik	mRNA	425	406	471	586	mmu:67157	Protein 2610301B20Rik
2610305D13Rik	mRNA	4.42859	6	0	10	mmu:112422	Protein 2610305D13Rik
2610318N02Rik	mRNA	97.1136	75	113	148	mmu:70458	Putative uncharacterized protein
2610507B11Rik	mRNA	10947.2	11777	11345	14518	mmu:72503	2610507B11Rik protein
2610524H06Rik	mRNA	372.149	319	516	430	mmu:330173	Putative uncharacterized protein
2610528A11Rik	mRNA	0.893891	0	2	1	mmu:70045	RIKEN cDNA 2610528A11 gene
2700029M09Rik	mRNA	390.354	373	384	597	mmu:72612	Protein 2700029M09Rik
2700049A03Rik	mRNA	297.044	351	210	476	mmu:76967	Protein TALPID3
2700050L05Rik	mRNA	334.376	420	257	482	mmu:214764	Erythroid differentiation-related factor 1
2700060E02Rik	mRNA	1260.91	1221	1742	1302	mmu:68045	Uncharacterized protein
2700062C07Rik	mRNA	180.145	157	240	217	mmu:68046	UPF0711 protein C18orf21 homolog
2700081O15Rik	mRNA	2415.22	2850	2811	2538	mmu:108899	Protein 2700081O15Rik
2700089E24Rik	mRNA	379.03	471	261	589	mmu:381820	Protein 2700089E24Rik
2700094K13Rik	mRNA	1543.55	902	1989	2455	mmu:72657	Protein 2700094K13Rik
2700097O09Rik	mRNA	97.3458	112	94	129	mmu:72658	Protein 2700097O09Rik
2810004N23Rik	mRNA	506.531	554	521	666	mmu:66523	Uncharacterized protein C1orf131 homolog
2810006K23Rik	mRNA	502.691	405	668	646	mmu:72650	Probable peptide chain release factor C12orf65 homolog, mitochondrial
2810021J22Rik	mRNA	193.478	261	157	248	mmu:69944	Protein 2810021J22Rik
2810403A07Rik	mRNA	1190.88	1478	1046	1579	mmu:74200	UPF0469 protein KIAA0907
2810408A11Rik	mRNA	193.523	163	246	254	mmu:70419	2810408A11Rik protein
2810408M09Rik	mRNA	655.257	742	826	648	mmu:381406	Uncharacterized protein
2810417H13Rik	mRNA	419.565	95	404	1007	mmu:68026	PCNA-associated factor
2810428I15Rik	mRNA	603.895	594	717	755	mmu:66462	Protein 2810428I15Rik
2810459M11Rik	mRNA	6505.71	7929	6800	7479	mmu:72792	Uncharacterized protein C2orf72 homolog
2810474O19Rik	mRNA	120.558	191	48	182	mmu:67246	Protein 2810474O19Rik
2900011O08Rik	mRNA	689.44	670	965	694	mmu:67254	Protein 2900011O08Rik
2900026A02Rik	mRNA	411.786	471	386	563	mmu:243219	Uncharacterized protein KIAA1671
3010026O09Rik	mRNA	234.808	233	326	234	mmu:68067	Protein 3010026O09Rik
3110001I22Rik	mRNA	55.4875	56	64	70	mmu:66598	Protein 3110001I22Rik
3110002H16Rik	mRNA	596.94	621	722	691	mmu:76482	Protein 3110002H16Rik
3110007F17Rik	mRNA	42.2009	47	43	55	mmu:73061	Protein 3110007F17Rik
3110009E18Rik	mRNA	42.5854	36	63	45	mmu:73103	Protein 3110009E18Rik
3110021N24Rik	mRNA	7.49787	10	10	5	mmu:73133	Protein 3110021N24Rik
3110035E14Rik	mRNA	1255.74	1155	2299	684	mmu:76982	Uncharacterized protein C8orf46 homolog
3110040N11Rik	mRNA	128.668	90	186	163	mmu:67290	RIKEN cDNA 3110040N11, isoform CRA_b
3110043O21Rik	mRNA	353.503	388	410	407	mmu:73205	MCG141727, isoform CRA_b
3110047P20Rik	mRNA	29.1671	46	30	22	mmu:319807	NACHT and WD repeat domain-containing protein 2
3110052M02Rik	mRNA	59.2348	86	43	75	mmu:73229	Protein 3110052M02Rik
3110057O12Rik	mRNA	70.7353	109	40	96	mmu:269423	3110057O12Rik protein
3110062M04Rik	mRNA	280.323	345	309	299	mmu:78412	Protein 3110062M04Rik
3110082I17Rik	mRNA	163.988	125	156	294	mmu:73212	Uncharacterized protein C7orf50 homolog
3110082J24Rik	mRNA	405.103	433	445	510	mmu:433868	Protein 3110082J24Rik
3300002I08Rik	mRNA	23.1909	26	22	32	mmu:69277	Zinc-finger protein in podocyte III
3425401B19Rik	mRNA	0	0	0	0	mmu:100504518	Protein 3425401B19Rik
3632451O06Rik	mRNA	493.666	475	674	523	mmu:67419	Protein 3632451O06Rik
3830406C13Rik	mRNA	147.199	161	118	234	mmu:218734	Uncharacterized protein C3orf14 homolog
4430402I18Rik	mRNA	31.7066	35	37	36	mmu:381218	Spermatogenesis associated 6-like protein
4632428N05Rik	mRNA	16.6709	12	28	16	mmu:74048	Gi24 receptor
4632434I11Rik	mRNA	63.6699	26	22	187	mmu:74041	DNA damage-induced apoptosis suppressor protein
4732456N10Rik	mRNA	0.783464	0	0	3	mmu:239673	Protein 4732456N10Rik
4833403I15Rik	mRNA	0.605682	2	0	0	mmu:74574	Protein 4833403I15Rik
4833420G17Rik	mRNA	844.038	1143	674	1090	mmu:67392	Uncharacterized protein C5orf34 homolog
4833424O15Rik	mRNA	394.874	485	509	333	mmu:75769	Lipid phosphate phosphatase-related protein type 5
4833439L19Rik	mRNA	7338.65	7687	9033	8244	mmu:97820	Protein 4833439L19Rik
4921507P07Rik	mRNA	8.47624	16	9	3	mmu:70821	Putative uncharacterized protein
4921524J17Rik	mRNA	165.872	159	155	263	mmu:66714	UPF0547 protein C16orf87 homolog
4921536K21Rik	mRNA	19.1485	23	22	20	mmu:67430	Uncharacterized protein C5orf52 homolog
4922501C03Rik	mRNA	141.057	179	31	295	mmu:382090	Uncharacterized protein
4922501L14Rik	mRNA	11.8257	9	4	30	mmu:209601	Protein BC007180
4930402H24Rik	mRNA	3238.59	5091	2556	3401	mmu:228602	Protein 4930402H24Rik
4930415F15Rik	mRNA	7.11027	6	6	13	mmu:73862	Protein 4930415F15Rik
4930422G04Rik	mRNA	90.9702	56	35	241	mmu:71643	Protein ZGRF1
4930426D05Rik	mRNA	0	0	0	0	mmu:74644	RIKEN cDNA 4930426D05 gene
4930427A07Rik	mRNA	445.856	192	438	954	mmu:104732	Uncharacterized protein C14orf80 homolog
4930430F08Rik	mRNA	116.422	97	115	194	mmu:68281	Uncharacterized protein C12orf29 homolog
4930432K21Rik	mRNA	133.163	150	189	107	mmu:74666	Protein 4930432K21Rik
4930444P10Rik	mRNA	0.61921	1	1	0	mmu:75799	Protein 4930444P10Rik
4930447C04Rik	mRNA	0.316368	0	1	0	mmu:75801	Six6os1 protein
4930451C15Rik	mRNA	5.5715	8	5	6	mmu:74685	Leucine-rich repeat-containing protein 74B
4930452B06Rik	mRNA	63.8198	33	62	131	mmu:74430	Uncharacterized protein C3orf67 homolog
4930453N24Rik	mRNA	321.974	281	388	437	mmu:67609	Uncharacterized protein C3orf38 homolog
4930485B16Rik	mRNA	70.2359	88	61	93	mmu:380654	Protein Cfap54
4930486L24Rik	mRNA	0	0	0	0	mmu:214639	Testin-2
4930502E18Rik	mRNA	0.302841	1	0	0	mmu:75013	MCG8350
4930503L19Rik	mRNA	177.433	200	78	353	mmu:269033	Lung adenoma susceptibility protein 2
4930506M07Rik	mRNA	54.4813	45	73	68	mmu:71653	Shootin-1
4930523C07Rik	mRNA	69.8292	81	40	125	mmu:67647	Protein 4930523C07Rik
4930524B15Rik	mRNA	0	0	0	0	mmu:67592	Uncharacterized protein C5orf47 homolog
4930529M08Rik	mRNA	3.79614	3	5	5	mmu:78774	Cilia- and flagella-associated protein 61
4930538K18Rik	mRNA	21.5541	23	23	28	mmu:75180	Uncharacterized protein
4930539E08Rik	mRNA	0.880364	1	1	1	mmu:207819	Uncharacterized protein C6orf222 homolog
4930550C14Rik	mRNA	0	0	0	0	mmu:75311	4930550C14Rik protein
4930563E22Rik	mRNA	70.4247	94	93	48	mmu:75304	Uncharacterized protein C17orf100 homolog
4930568B11Rik	mRNA	0.82515	1	0	2	mmu:75873	RIKEN cDNA 4930568B11 gene
4930578C19Rik	mRNA	0	0	0	0	mmu:75905	Putative uncharacterized protein
4930579G24Rik	mRNA	62.9978	31	77	112	mmu:75939	Uncharacterized protein C4orf46 homolog
4930590J08Rik	mRNA	23.9324	28	15	41	mmu:381798	Uncharacterized protein C3orf20 homolog
4931406C07Rik	mRNA	757.896	1051	782	736	mmu:70984	Ester hydrolase C11orf54 homolog
4931406P16Rik	mRNA	2072.22	2820	1550	2787	mmu:233103	RIKEN cDNA 4931406P16, isoform CRA_b
4931414P19Rik	mRNA	306.487	311	345	395	mmu:74359	Putative uncharacterized protein
4931423N10Rik	mRNA	0.908523	3	0	0	mmu:70981	Protein 4931423N10Rik
4931428F04Rik	mRNA	1814.81	2287	2129	1718	mmu:74356	Uncharacterized protein KIAA0895-like
4931429I11Rik	mRNA	1.55479	2	3	0	mmu:70989	Protein 4931429I11Rik
4931440F15Rik	mRNA	14.3053	15	16	18	mmu:216622	Protein fem-1 homolog A-B
4932411E22Rik	mRNA	8.79011	11	9	10	mmu:214604	4932411E22Rik protein
4932418E24Rik	mRNA	1.6503	2	0	4	mmu:329366	Protein 4932418E24Rik
4932438A13Rik	mRNA	604.522	864	288	964	mmu:229227	Uncharacterized protein KIAA1109
4932438H23Rik	mRNA	26.8496	31	23	39	mmu:74387	Protein 4932438H23Rik
4932443I19Rik	mRNA	17.7489	37	5	19	mmu:403185	Protein 4932443I19Rik
4933402D24Rik	mRNA	1.14152	1	1	2	mmu:74426	Protein 4933402D24Rik
4933408B17Rik	mRNA	20.2147	47	9	12	mmu:271508	Protein 4933408B17Rik
4933411K16Rik	mRNA	7.19364	8	6	11	mmu:66765	Uncharacterized protein C10orf62 homolog
4933411K20Rik	mRNA	155.028	184	110	247	mmu:66756	Cilia- and flagella-associated protein 97
4933413G19Rik	mRNA	14.9477	8	14	31	mmu:71149	Uncharacterized protein ENSP00000372125 homolog
4933426M11Rik	mRNA	1650.74	1755	1839	2058	mmu:217684	Putative uncharacterized protein
4933427D06Rik	mRNA	0.82515	1	0	2	mmu:232217	Protein 4933427D06Rik
4933427D14Rik	mRNA	296.312	424	170	437	mmu:74477	Protein 4933427D14Rik
4933427G17Rik	mRNA	2.02188	2	2	3	mmu:74466	Protein 4933427G17Rik
4933430I17Rik	mRNA	11.1394	7	12	20	mmu:214106	4933430I17Rik protein
4933434E20Rik	mRNA	1158.24	1151	1449	1345	mmu:99650	4933434E20Rik protein
4933440N22Rik	mRNA	19.6004	26	9	34	mmu:74471	Protein 4933440N22Rik
5031414D18Rik	mRNA	8.5411	9	6	15	mmu:271221	Protein 5031414D18Rik
5031439G07Rik	mRNA	4277.51	4781	4839	4973	mmu:223739	Protein 5031439G07Rik
5033411D12Rik	mRNA	39.3263	82	26	24	mmu:192136	Putative uncharacterized protein
5330417C22Rik	mRNA	5.88648	7	2	12	mmu:229722	UPF0577 protein KIAA1324
5430427O19Rik	mRNA	0	0	0	0	mmu:71398	MCG49136
5430435G22Rik	mRNA	24.6877	10	47	26	mmu:226421	Protein 5430435G22Rik
5730409E04Rik	mRNA	87.0434	107	72	122	mmu:230757	UPF0500 protein C1orf216 homolog
5730455P16Rik	mRNA	473.388	609	338	697	mmu:70591	Putative uncharacterized protein
5730507C01Rik	mRNA	3.61836	5	5	2	mmu:236366	Uncharacterized protein
5730508B09Rik	mRNA	82.7981	103	88	91	mmu:70617	Uncharacterized protein C4orf32 homolog
5730559C18Rik	mRNA	1811.52	2009	2530	1542	mmu:67313	Protein 5730559C18Rik
5830403L16Rik	mRNA	1.88468	1	5	0	mmu:240817	MCG59255
5830415F09Rik	mRNA	193.509	173	224	269	mmu:74753	Protein 5830415F09Rik
5830418K08Rik	mRNA	285.84	306	112	604	mmu:319675	Centrosomal protein of 295 kDa
5830473C10Rik	mRNA	1.04462	0	0	4	mmu:622307	Protein 5830473C10Rik
6030419C18Rik	mRNA	623.64	726	904	451	mmu:319477	UPF0583 protein C15orf59 homolog
6030458C11Rik	mRNA	356.539	385	349	496	mmu:77877	UPF0489 protein C5orf22 homolog
6330403A02Rik	mRNA	17.3497	29	18	11	mmu:381310	Protein 6330403A02Rik
6330403K07Rik	mRNA	2762.73	3442	3649	2167	mmu:103712	Putative uncharacterized protein
6330408A02Rik	mRNA	243.037	374	151	314	mmu:321008	Protein 6330408A02Rik
6330409D20Rik	mRNA	4.67789	5	10	0	mmu:70730	Protein 6330409D20Rik
6330416G13Rik	mRNA	85.5261	87	88	120	mmu:230279	Transmembrane protein C9orf91 homolog
6430531B16Rik	mRNA	3.93334	4	2	8	mmu:381933	Protein 6430531B16Rik
6430548M08Rik	mRNA	1261.33	1286	1360	1691	mmu:234797	Protein 6430548M08Rik
6430550D23Rik	mRNA	18.9178	33	15	16	mmu:320095	Protein 6430550D23Rik
6430571L13Rik	mRNA	54.3769	59	70	55	mmu:235599	6430571L13Rik protein
6430573F11Rik	mRNA	93.1905	134	92	90	mmu:319582	Protein 6430573F11Rik
6430590A07Rik	mRNA	4.36124	8	2	5	mmu:619719	RIKEN cDNA 6430590A07 gene
6720489N17Rik	mRNA	16.3672	20	7	31	mmu:211378	Protein 6720489N17Rik
6820408C15Rik	mRNA	12.0087	14	13	14	mmu:228778	Protein 6820408C15Rik
8030462N17Rik	mRNA	306.632	353	297	405	mmu:212163	RIKEN cDNA 8030462N17 gene
8430408G22Rik	mRNA	0	0	0	0	mmu:213393	Protein DEPP
8430419L09Rik	mRNA	9559.17	12784	10405	9174	mmu:74525	RIKEN cDNA 8430419L09
8430427H17Rik	mRNA	1569.16	1815	1631	1928	mmu:329540	Putative uncharacterized protein
9030025P20Rik	mRNA	64.3124	77	85	54	mmu:100041574	RIKEN cDNA 9030025P20 gene
9030617O03Rik	mRNA	516.309	363	620	805	mmu:217830	Protein 9030617O03Rik
9030624G23Rik	mRNA	6.57471	4	12	6	mmu:66808	Protein 9030624G23Rik
9030624J02Rik	mRNA	2934.14	3237	3796	2883	mmu:71517	Protein 9030624J02Rik
9130008F23Rik	mRNA	4.34661	5	4	6	mmu:71583	9130008F23Rik protein
9130011E15Rik	mRNA	806.328	993	932	807	mmu:71617	UPF0668 protein C10orf76 homolog
9130019O22Rik	mRNA	100.151	104	113	126	mmu:78921	Protein 9130019O22Rik
9130023H24Rik	mRNA	294.677	342	330	332	mmu:100043133	Protein 9130023H24Rik
9130401M01Rik	mRNA	524.097	535	617	639	mmu:75758	Protein 9130401M01Rik
9230110C19Rik	mRNA	111.429	123	109	152	mmu:234912	RIKEN cDNA 9230110C19, isoform CRA_b
9330101J02Rik	mRNA	14.0047	22	10	16	mmu:212124	Protein Cfap46
9330159F19Rik	mRNA	310.779	436	177	470	mmu:212448	Protein 9330159F19Rik
9330182L06Rik	mRNA	123.371	99	88	251	mmu:231014	Uncharacterized protein
9430015G10Rik	mRNA	509.695	521	537	697	mmu:230996	Protein 9430015G10Rik
9430016H08Rik	mRNA	360.157	394	403	434	mmu:68115	Uncharacterized protein C2orf47 homolog, mitochondrial
9430020K01Rik	mRNA	429.121	536	386	554	mmu:240185	Uncharacterized protein
9430023L20Rik	mRNA	641.982	701	801	675	mmu:68118	Autophagy-related protein 101
9430038I01Rik	mRNA	70.9915	83	69	92	mmu:77252	Protein 9430038I01Rik
9530053A07Rik	mRNA	9.25222	1	6	27	mmu:319482	9530053A07Rik protein
9530068E07Rik	mRNA	4599.07	5035	5098	5596	mmu:213673	RIKEN cDNA 9530068E07, isoform CRA_a
9530077C05Rik	mRNA	83.9946	61	113	114	mmu:68283	Uncharacterized protein KIAA0895
9630033F20Rik	mRNA	256.089	211	326	341	mmu:319801	RIKEN cDNA 9630033F20, isoform CRA_a
9830147E19Rik	mRNA	8.04695	11	5	12	mmu:208111	MCG140429
9930012K11Rik	mRNA	17.7704	15	22	24	mmu:268759	Protein 9930012K11Rik
9930013L23Rik	mRNA	38.1134	17	20	102	mmu:80982	Uncharacterized protein
9930021J03Rik	mRNA	456.521	691	174	736	mmu:240613	Protein 9930021J03Rik
9930104L06Rik	mRNA	275.712	316	219	424	mmu:194268	Uncharacterized protein C1orf109 homolog
9930111J21Rik1	mRNA	0.302841	1	0	0	mmu:667214	Protein 9930111J21Rik1
A130010J15Rik	mRNA	112.395	137	97	154	mmu:319266	UPF0739 protein C1orf74 homolog
A230046K03Rik	mRNA	454.644	640	240	708	mmu:319277	WASH complex subunit 7
A230050P20Rik	mRNA	62.9423	80	39	101	mmu:319278	Putative uncharacterized protein
A230065H16Rik	mRNA	16.7763	2	28	28	mmu:380787	Protein A230065H16Rik
A2m	mRNA	4066.64	4614	3927	5464	mmu:11287	Alpha-2-macroglobulin
A330021E22Rik	mRNA	34.6285	67	9	44	mmu:207686	Cilia- and flagella-associated protein 69
A330050F15Rik	mRNA	0.577523	0	1	1	mmu:320722	MCG66639, isoform CRA_b
A330070K13Rik	mRNA	0	0	0	0	mmu:381673	Protein A330070K13Rik
A3galt2	mRNA	66.1805	126	44	54	mmu:215493	Alpha-1,3-galactosyltransferase 2
A430005L14Rik	mRNA	285.29	216	345	424	mmu:97159	Protein A430005L14Rik
A430033K04Rik	mRNA	203.123	223	157	329	mmu:243308	Protein A430033K04Rik
A430105I19Rik	mRNA	203.606	250	169	285	mmu:214239	Uncharacterized protein C15orf52 homolog
A4galt	mRNA	1.55479	2	3	0	mmu:239559	Alpha-1,4-galactosyltransferase
A530054K11Rik	mRNA	68.5734	104	33	102	mmu:212281	Uncharacterized protein
A630001G21Rik	mRNA	1.55479	2	3	0	mmu:319997	Protein A630001G21Rik
A630007B06Rik	mRNA	278.877	398	134	444	mmu:213993	Coiled-coil domain-containing protein 186
A630033H20Rik	mRNA	0	0	0	0	mmu:213438	Protein A630033H20Rik
A630081J09Rik	mRNA	0.82515	1	0	2	mmu:619309	Protein A630081J09Rik
A730017C20Rik	mRNA	20.1932	23	22	24	mmu:225583	Protein A730017C20Rik
A730067D02Rik	mRNA	0.302841	1	0	0	mmu:330963	RIKEN cDNA A730067D02 gene
A830005F24Rik	mRNA	7.93819	9	14	3	mmu:442803	Protein A830005F24Rik
A830010M20Rik	mRNA	130.651	163	58	241	mmu:231570	Protein A830010M20Rik
A830018L16Rik	mRNA	2.8727	0	0	11	mmu:320492	Protein A830018L16Rik
A830080D01Rik	mRNA	95.5983	128	55	151	mmu:382252	Protein A830080D01Rik
A930009A15Rik	mRNA	1.89821	0	6	0	mmu:77798	Protein A930009A15Rik
A930035D04Rik	mRNA	75.3911	80	80	99	mmu:320946	Putative uncharacterized protein
AA386476	mRNA	1.92498	1	1	5	mmu:546058	Protein AA386476
AA414768	mRNA	18.8827	10	27	28	mmu:245350	expressed sequence AA414768
AA415398	mRNA	46.235	58	51	48	mmu:433752	expressed sequence AA415398
AA467197	mRNA	5.50165	5	6	8	mmu:433470	Protein AA467197
AA986860	mRNA	33.4646	35	31	50	mmu:212439	Specifically androgen-regulated gene protein
AA987161	mRNA	64.9506	83	40	104	mmu:100416706	Protein AA987161
Aaas	mRNA	841.554	498	993	1442	mmu:223921	Aladin
Aacs	mRNA	2479.54	1864	3046	3643	mmu:78894	SUR5
Aadat	mRNA	4.42749	2	3	11	mmu:23923	Putative uncharacterized protein
Aaed1	mRNA	130.25	155	123	170	mmu:66129	Putative uncharacterized protein
Aagab	mRNA	1307.56	1562	1516	1359	mmu:66939	Alpha- and gamma-adaptin-binding protein p34
Aak1	mRNA	1298.87	1668	990	1840	mmu:269774	AP2-associated protein kinase 1
Aamdc	mRNA	945.95	948	1196	1074	mmu:66273	Mth938 domain-containing protein
Aamp	mRNA	7842.75	8570	9673	8375	mmu:227290	Protein Aamp
Aanat	mRNA	1.16968	3	0	1	mmu:11298	Serotonin N-acetyltransferase
Aar2	mRNA	1984.49	2114	2457	2171	mmu:68295	Protein AAR2 homolog
Aard	mRNA	63.4599	51	75	93	mmu:239435	Alanine and arginine-rich domain-containing protein
Aars	mRNA	7097.6	6330	8856	9109	mmu:234734	Alanine--tRNA ligase, cytoplasmic
Aars2	mRNA	893.349	889	1021	1153	mmu:224805	Alanine--tRNA ligase, mitochondrial
Aarsd1	mRNA	1124.36	982	1436	1427	mmu:69684	Alanyl-tRNA editing protein Aarsd1
Aasdh	mRNA	313.987	362	343	367	mmu:231326	Acyl-CoA synthetase family member 4
Aasdhppt	mRNA	290.274	333	328	328	mmu:67618	Aasdhppt protein
Aass	mRNA	6.87866	9	9	5	mmu:30956	Alpha-aminoadipic semialdehyde synthase, mitochondrial
Aatf	mRNA	414.631	437	449	537	mmu:56321	Putative uncharacterized protein
Aatk	mRNA	618.559	572	985	512	mmu:11302	Serine/threonine-protein kinase LMTK1
AB124611	mRNA	0	0	0	0	mmu:382062	Protein AB124611
Abat	mRNA	10221.9	15835	9873	8818	mmu:268860	4-aminobutyrate aminotransferase, mitochondrial
Abca1	mRNA	4888.87	9573	2990	3997	mmu:11303	ATP-binding cassette sub-family A member 1
Abca12	mRNA	1.12799	2	0	2	mmu:74591	Abca12 protein
Abca13	mRNA	6.68596	11	4	8	mmu:268379	ATP-binding cassette sub-family A member 13
Abca17	mRNA	1.47252	4	0	1	mmu:381072	Protein Abca17
Abca2	mRNA	3149.26	3894	3767	2980	mmu:11305	ATP-binding cassette, sub-family A (ABC1), member 2
Abca3	mRNA	4185.89	5218	4997	3924	mmu:27410	Putative uncharacterized protein
Abca4	mRNA	6.61501	4	8	11	mmu:11304	Retinal-specific ATP-binding cassette transporter
Abca5	mRNA	65.3542	91	46	89	mmu:217265	ATP-binding cassette sub-family A member 5
Abca6	mRNA	6.86374	9	4	11	mmu:76184	Putative uncharacterized protein
Abca7	mRNA	849.784	1117	1020	723	mmu:27403	Abca7 protein
Abca8a	mRNA	44.4561	74	54	19	mmu:217258	ATP-binding cassette sub-family A member 8-A
Abca8b	mRNA	101.445	132	68	153	mmu:27404	ATP-binding cassette, sub-family A (ABC1), member 8b
Abca9	mRNA	6.47892	7	8	7	mmu:217262	Putative uncharacterized protein
Abcb10	mRNA	795.891	887	998	810	mmu:56199	ATP-binding cassette sub-family B member 10, mitochondrial
Abcb1a	mRNA	0	0	0	0	mmu:18671	Multidrug resistance protein 1A
Abcb1b	mRNA	26.2094	16	18	60	mmu:18669	MCG1177
Abcb4	mRNA	76.6024	84	80	99	mmu:18670	Multidrug resistance protein 3
Abcb6	mRNA	1306.09	1149	1593	1739	mmu:74104	ATP-binding cassette sub-family B member 6, mitochondrial
Abcb7	mRNA	319.154	326	232	563	mmu:11306	ATP-binding cassette sub-family B member 7, mitochondrial
Abcb8	mRNA	1398.03	1500	1650	1615	mmu:74610	ATP-binding cassette sub-family B member 8, mitochondrial
Abcb9	mRNA	83.6194	82	114	87	mmu:56325	ATP-binding cassette sub-family B member 9
Abcc1	mRNA	657.098	657	810	773	mmu:17250	ATP-binding cassette, sub-family C (CFTR/MRP), member 1
Abcc10	mRNA	372.276	563	353	345	mmu:224814	ATP-binding cassette, sub-family C (CFTR/MRP), member 10
Abcc12	mRNA	16.1687	5	10	44	mmu:244562	Multidrug resistance-associated protein 9
Abcc2	mRNA	0	0	0	0	mmu:12780	Canalicular multispecific organic anion transporter 1
Abcc3	mRNA	0	0	0	0	mmu:76408	Canalicular multispecific organic anion transporter 2
Abcc4	mRNA	454.994	493	433	646	mmu:239273	Abcc4 protein
Abcc5	mRNA	2181.07	3528	1620	2298	mmu:27416	Multidrug resistance-associated protein 5
Abcc6	mRNA	0.838678	0	1	2	mmu:27421	Multidrug resistance-associated protein 6
Abcc8	mRNA	7.78497	4	15	7	mmu:20927	ATP-binding cassette, sub-family C (CFTR/MRP), member 8
Abcc9	mRNA	0.261155	0	0	1	mmu:20928	Hemi ATP-binding cassette protein SUR2A-55
Abcd1	mRNA	1389.61	1468	1602	1678	mmu:11666	ATP-binding cassette sub-family D member 1
Abcd2	mRNA	366.751	507	229	539	mmu:26874	Putative uncharacterized protein
Abcd3	mRNA	3871.71	4468	3567	5323	mmu:19299	ATP-binding cassette sub-family D member 3
Abcd4	mRNA	698.464	847	711	831	mmu:19300	ATP-binding cassette sub-family D member 4
Abce1	mRNA	1065.29	1010	1097	1579	mmu:24015	ATP-binding cassette sub-family E member 1
Abcf1	mRNA	2027.07	2457	1730	2817	mmu:224742	Abcf1 protein
Abcf2	mRNA	4207.91	3715	5438	5217	mmu:27407	Putative uncharacterized protein
Abcf3	mRNA	2112.91	2187	2571	2440	mmu:27406	ATP-binding cassette sub-family F member 3
Abcg1	mRNA	140.218	195	174	100	mmu:11307	ATP-binding cassette, sub-family G (WHITE), member 1, isoform CRA_b
Abcg2	mRNA	224.38	184	264	326	mmu:26357	ATP-binding cassette sub-family G member 2
Abcg3	mRNA	0	0	0	0	mmu:27405	ATP-binding cassette sub-family G member 3
Abcg4	mRNA	674.425	714	797	789	mmu:192663	Protein Abcg4
Abcg5	mRNA	0.880364	1	1	1	mmu:27409	ATP-binding cassette sub-family G member 5
Abhd10	mRNA	378.908	403	400	499	mmu:213012	Mycophenolic acid acyl-glucuronide esterase, mitochondrial
Abhd11	mRNA	496.399	462	634	597	mmu:68758	Abhydrolase domain containing 11, isoform CRA_b
Abhd12	mRNA	5666.33	6906	6834	5410	mmu:76192	Monoacylglycerol lipase ABHD12
Abhd13	mRNA	469.141	526	442	651	mmu:68904	Alpha/beta hydrolase domain-containing protein 13
Abhd14a	mRNA	813.138	745	1025	1008	mmu:68644	Alpha/beta hydrolase domain-containing protein 14A
Abhd14b	mRNA	67.7732	107	73	47	mmu:76491	Alpha/beta hydrolase domain-containing protein 14B
Abhd15	mRNA	159.502	111	161	287	mmu:67477	Alpha/beta hydrolase
Abhd16a	mRNA	1178.29	1247	1437	1325	mmu:193742	Abhydrolase domain-containing protein 16A
Abhd17a	mRNA	1952.48	2051	2412	2176	mmu:216169	Alpha/beta hydrolase domain-containing protein 17A
Abhd17b	mRNA	749.813	965	535	1104	mmu:226016	Alpha/beta hydrolase domain-containing protein 17B
Abhd17c	mRNA	2070.33	2139	2432	2501	mmu:70178	Alpha/beta hydrolase domain-containing protein 17C
Abhd2	mRNA	2290.16	3088	2159	2573	mmu:54608	Abhydrolase domain-containing protein 2
Abhd3	mRNA	540.942	871	413	561	mmu:106861	Abhydrolase domain-containing protein 3
Abhd4	mRNA	22012.2	27701	27558	18781	mmu:105501	Abhydrolase domain-containing protein 4
Abhd5	mRNA	535.783	524	591	728	mmu:67469	1-acylglycerol-3-phosphate O-acyltransferase ABHD5
Abhd6	mRNA	488.399	499	499	687	mmu:66082	Monoacylglycerol lipase ABHD6
Abhd8	mRNA	2019.74	2331	2345	2190	mmu:64296	Abhydrolase domain-containing protein 8
Abi1	mRNA	1384.84	1912	1171	1667	mmu:11308	Abl interactor 1
Abi2	mRNA	1431.66	1555	1035	2425	mmu:329165	Abl interactor 2
Abi3	mRNA	0.522309	0	0	2	mmu:66610	ABI gene family, member 3
Abi3bp	mRNA	3.38287	2	3	7	mmu:320712	Abi3bp protein
Abl1	mRNA	4208.52	5299	4395	4646	mmu:11350	Tyrosine-protein kinase ABL1
Abl2	mRNA	1432.97	1986	1036	1929	mmu:11352	Abelson tyrosine-protein kinase 2
Ablim1	mRNA	105.89	139	77	151	mmu:226251	Ablim1 protein
Ablim2	mRNA	45.5611	51	63	39	mmu:231148	Actin-binding LIM protein 2
Ablim3	mRNA	12.8325	14	9	22	mmu:319713	Actin-binding LIM protein 3
Abr	mRNA	2868.6	2902	3122	3837	mmu:109934	Active breakpoint cluster region-related protein
Abra	mRNA	0	0	0	0	mmu:223513	Actin-binding Rho-activating protein
Abracl	mRNA	166.612	139	122	329	mmu:73112	Costars family protein ABRACL
Abt1	mRNA	576.256	642	691	625	mmu:30946	Activator of basal transcription 1
Abtb1	mRNA	795.11	1019	870	809	mmu:80283	Ankyrin repeat and BTB/POZ domain-containing protein 1
Abtb2	mRNA	2535.79	2851	3381	2308	mmu:99382	Abtb2 protein
Acaa1a	mRNA	2683.88	3255	3100	2747	mmu:113868	3-ketoacyl-CoA thiolase A, peroxisomal
Acaa1b	mRNA	357.409	466	384	363	mmu:235674	Putative uncharacterized protein
Acaa2	mRNA	2565.99	2962	3130	2599	mmu:52538	Putative uncharacterized protein
Acaca	mRNA	1652.01	1831	1568	2303	mmu:107476	Acetyl-CoA carboxylase 1
Acacb	mRNA	37.0134	34	44	49	mmu:100705	Acetyl-CoA carboxylase 2
Acad10	mRNA	185.12	225	222	179	mmu:71985	Acyl-CoA dehydrogenase family member 10
Acad11	mRNA	592.211	777	651	578	mmu:102632	Acyl-CoA dehydrogenase family member 11
Acad12	mRNA	174.354	223	213	151	mmu:338350	Protein Acad12
Acad8	mRNA	796.124	783	901	1049	mmu:66948	Isobutyryl-CoA dehydrogenase, mitochondrial
Acad9	mRNA	1435.06	1362	1791	1746	mmu:229211	Acyl-Coenzyme A dehydrogenase family, member 9, isoform CRA_d
Acadl	mRNA	3550.47	3633	3587	5037	mmu:11363	Long-chain specific acyl-CoA dehydrogenase, mitochondrial
Acadm	mRNA	1294.52	1529	1229	1695	mmu:11364	Medium-chain-specific acyl-CoA dehydrogenase, mitochondrial
Acads	mRNA	2332.38	2796	2586	2556	mmu:11409	Short-chain-specific acyl-CoA dehydrogenase, mitochondrial
Acadsb	mRNA	664.795	955	469	870	mmu:66885	Short/branched chain-specific acyl-CoA dehydrogenase, mitochondrial
Acadvl	mRNA	3666.19	4242	4452	3726	mmu:11370	Very long-chain-specific acyl-CoA dehydrogenase, mitochondrial
Acan	mRNA	20.7525	11	27	34	mmu:11595	Aggrecan core protein
Acap1	mRNA	12.1335	20	6	16	mmu:216859	Arf-GAP with coiled-coil, ANK repeat and PH domain-containing protein 1
Acap2	mRNA	736.998	1115	341	1116	mmu:78618	Centaurin beta 2
Acap3	mRNA	6677.19	8091	7901	6614	mmu:140500	Protein Acap3
Acat1	mRNA	2923.58	2426	3621	3995	mmu:110446	Putative uncharacterized protein
Acat2	mRNA	2800.16	1756	3760	4131	mmu:110460	Acetyl-CoA acetyltransferase, cytosolic
Acat3	mRNA	753.258	684	994	887	mmu:224530	Protein Acat3
Acbd3	mRNA	540.555	592	470	814	mmu:170760	Putative uncharacterized protein
Acbd4	mRNA	124.93	121	128	183	mmu:67131	Protein Acbd4
Acbd5	mRNA	387.354	633	157	559	mmu:74159	Acyl-CoA-binding domain-containing protein 5
Acbd6	mRNA	886.284	971	1096	940	mmu:72482	Acyl-Coenzyme A binding domain containing 6
Acbd7	mRNA	2.39346	2	4	2	mmu:78245	Acyl-CoA-binding domain-containing protein 7
Accs	mRNA	571.581	792	512	650	mmu:329470	1-aminocyclopropane-1-carboxylate synthase-like protein 1
Accsl	mRNA	4.00208	3	4	7	mmu:381411	Probable inactive 1-aminocyclopropane-1-carboxylate synthase-like protein 2
Acd	mRNA	1111.15	1247	1394	1120	mmu:497652	Adrenocortical dysplasia protein
Ace	mRNA	38.6126	39	55	36	mmu:11421	Angiotensin-converting enzyme
Ace2	mRNA	0.261155	0	0	1	mmu:70008	Angiotensin I converting enzyme 2
Acer2	mRNA	10.1793	13	9	13	mmu:230379	Alkaline ceramidase 2
Acer3	mRNA	210.961	250	236	232	mmu:66190	Alkaline ceramidase 3
Ache	mRNA	32.9147	27	46	39	mmu:11423	Acetylcholinesterase
Acin1	mRNA	5160.53	7180	3918	6688	mmu:56215	Apoptotic chromatin condensation inducer in the nucleus
Ackr2	mRNA	0.563996	1	0	1	mmu:59289	Atypical chemokine receptor 2
Ackr3	mRNA	578.995	674	584	728	mmu:12778	Atypical chemokine receptor 3
Ackr4	mRNA	16.81	24	12	22	mmu:252837	Chemokine (C-C motif) receptor-like 1
Acly	mRNA	10303.7	9208	12338	13830	mmu:104112	Putative uncharacterized protein
Acn9	mRNA	36.5474	38	42	45	mmu:71238	ACN9 homolog (S. cerevisiae)
Aco1	mRNA	4871.63	4551	6091	5998	mmu:11428	Cytoplasmic aconitate hydratase
Aco2	mRNA	25967.9	24294	32234	32214	mmu:11429	Aconitate hydratase, mitochondrial
Acot1	mRNA	3762.77	4519	4857	3284	mmu:26897	Acyl-coenzyme A thioesterase 1
Acot10	mRNA	7.30268	7	4	15	mmu:64833	Acyl-coenzyme A thioesterase 10, mitochondrial
Acot11	mRNA	48.631	49	87	24	mmu:329910	Acyl-coenzyme A thioesterase 11
Acot12	mRNA	0.522309	0	0	2	mmu:74156	Acyl-CoA thioesterase 12
Acot13	mRNA	264.906	211	410	273	mmu:66834	Thioesterase superfamily member 2, isoform CRA_a
Acot2	mRNA	897.001	1126	1017	897	mmu:171210	Acyl-CoA thioesterase 2
Acot3	mRNA	2.91577	2	4	4	mmu:171281	Peroxisomal acyl-CoA thioesterase Ia splice variant 5':1
Acot4	mRNA	0.522309	0	0	2	mmu:171282	Acyl-CoA thioesterase 4
Acot5	mRNA	6.45186	9	6	7	mmu:217698	Acyl-coenzyme A thioesterase 5
Acot6	mRNA	45.9691	45	56	56	mmu:217700	Acyl-CoA thioesterase 6
Acot7	mRNA	732.334	515	1069	912	mmu:70025	Cytosolic acyl coenzyme A thioester hydrolase
Acot8	mRNA	302.453	360	339	330	mmu:170789	Acyl-coenzyme A thioesterase 8
Acot9	mRNA	37.4515	25	54	49	mmu:56360	Acyl-coenzyme A thioesterase 9, mitochondrial
Acox1	mRNA	6172.6	7853	7257	5738	mmu:11430	Peroxisomal acyl-coenzyme A oxidase 1
Acox3	mRNA	1172.71	1474	1226	1296	mmu:80911	Peroxisomal acyl-coenzyme A oxidase 3
Acp1	mRNA	337.734	330	329	512	mmu:11431	Acid phosphatase 1, soluble
Acp2	mRNA	2475.19	3170	2861	2336	mmu:11432	Lysosomal acid phosphatase
Acp5	mRNA	1.21026	0	3	1	mmu:11433	Tartrate-resistant acid phosphatase type 5
Acp6	mRNA	332.394	344	392	399	mmu:66659	Lysophosphatidic acid phosphatase type 6
Acpl2	mRNA	329.936	337	471	302	mmu:235534	2-phosphoxylose phosphatase 1
Acpp	mRNA	0	0	0	0	mmu:56318	Putative uncharacterized protein
Acr	mRNA	13.4553	24	8	14	mmu:11434	Acrosin
Acrbp	mRNA	99.4756	139	98	101	mmu:54137	Acrosin-binding protein
Acsbg1	mRNA	8114.81	6498	8947	12699	mmu:94180	Long-chain-fatty-acid--CoA ligase ACSBG1
Acsf2	mRNA	1166.78	1417	1417	1108	mmu:264895	Acyl-CoA synthetase family member 2, mitochondrial
Acsf3	mRNA	788.594	986	933	746	mmu:257633	Acyl-CoA synthetase family member 3, mitochondrial
Acsl1	mRNA	145.508	182	133	185	mmu:14081	Long-chain-fatty-acid--CoA ligase 1
Acsl3	mRNA	897.22	1208	557	1360	mmu:74205	Long-chain-fatty-acid--CoA ligase 3
Acsl4	mRNA	130.579	119	71	276	mmu:50790	Putative uncharacterized protein
Acsl5	mRNA	192.427	141	186	348	mmu:433256	Acyl-CoA synthetase long-chain family member 5, isoform CRA_b
Acsl6	mRNA	976.317	1346	859	1137	mmu:216739	Long-chain acyl-CoA synthetase
Acsm5	mRNA	2.91577	2	4	4	mmu:272428	Acsm5 protein
Acss1	mRNA	5803.46	8735	5042	5985	mmu:68738	Acetyl-coenzyme A synthetase 2-like, mitochondrial
Acss2	mRNA	2739.24	2395	3437	3548	mmu:60525	Acetyl-coenzyme A synthetase, cytoplasmic
Acss3	mRNA	6.31438	11	2	9	mmu:380660	Acyl-CoA synthetase short-chain family member 3, mitochondrial
Acta1	mRNA	6.17608	6	8	7	mmu:11459	Actin, alpha skeletal muscle
Acta2	mRNA	42.6254	9	51	91	mmu:11475	Actin, aortic smooth muscle
Actb	mRNA	34531.8	30773	48199	38153	mmu:11461	Beta-actin
Actc1	mRNA	197.798	213	210	256	mmu:11464	Actin, alpha cardiac muscle 1
Actg1	mRNA	13764.1	11815	18976	16016	mmu:11465	Actin, cytoplasmic 2
Actg2	mRNA	2.4056	0	1	8	mmu:11468	Actin, gamma-enteric smooth muscle
Actl6a	mRNA	1504.39	1276	1896	1984	mmu:56456	Actin-like protein 6A
Actl6b	mRNA	236.622	277	354	156	mmu:83766	Actin-like protein 6B
Actn1	mRNA	802.311	982	877	871	mmu:109711	Alpha-actinin-1
Actn2	mRNA	6.78176	8	8	7	mmu:11472	Alpha-actinin-2
Actn3	mRNA	35.5326	38	52	29	mmu:11474	Alpha-actinin-3
Actn4	mRNA	3199.37	3203	3413	4402	mmu:60595	Alpha-actinin-4
Actr10	mRNA	1536.6	1323	2108	1796	mmu:56444	Actin-related protein 10
Actr1a	mRNA	11563.1	11447	15062	12756	mmu:54130	Alpha-centractin
Actr1b	mRNA	5584.78	5642	6633	6807	mmu:226977	Beta-centractin
Actr2	mRNA	1244.19	1338	982	2023	mmu:66713	ARP2 actin-related protein 2 homolog (Yeast)
Actr3	mRNA	2018.84	1802	2085	3115	mmu:74117	Actin-related protein 3
Actr3b	mRNA	377.248	188	414	725	mmu:242894	Actin-related protein 3B
Actr5	mRNA	453.489	503	559	476	mmu:109275	Actin-related protein 5
Actr6	mRNA	134.121	151	111	204	mmu:67019	Actin-related protein 6
Actr8	mRNA	911.67	981	957	1194	mmu:56249	Actin-related protein 8
Actrt3	mRNA	0	0	0	0	mmu:76652	Actin-related protein T3
Acvr1	mRNA	445.967	519	458	551	mmu:11477	Activin receptor type-1
Acvr1b	mRNA	1202.45	1579	1288	1213	mmu:11479	Receptor protein serine/threonine kinase
Acvr1c	mRNA	0	0	0	0	mmu:269275	Receptor protein serine/threonine kinase
Acvr2a	mRNA	198.755	292	92	311	mmu:11480	Serine/threonine-protein kinase receptor
Acvr2b	mRNA	971.566	1502	693	1139	mmu:11481	Activin receptor type-2B
Acvrl1	mRNA	1.18321	2	1	1	mmu:11482	Serine/threonine-protein kinase receptor R3
Acy1	mRNA	641.518	561	851	775	mmu:109652	Aminoacylase-1
Acy3	mRNA	162.646	202	206	139	mmu:71670	N-acyl-aromatic-L-amino acid amidohydrolase (carboxylate-forming)
Acyp1	mRNA	100.829	114	113	117	mmu:66204	Acylphosphatase-1
Acyp2	mRNA	41.4406	39	40	65	mmu:75572	Acylphosphatase-2
Ada	mRNA	89.6781	53	99	162	mmu:11486	Adenosine deaminase
Adal	mRNA	460.712	418	579	578	mmu:75894	Adenosine deaminase-like protein
Adam10	mRNA	1545.24	1863	1067	2464	mmu:11487	A disintegrin and metallopeptidase domain 10
Adam11	mRNA	358.638	486	429	290	mmu:11488	Putative uncharacterized protein
Adam12	mRNA	790.582	483	469	1899	mmu:11489	Disintegrin and metalloproteinase domain-containing protein 12
Adam15	mRNA	1549.32	1566	1663	2102	mmu:11490	Disintegrin and metalloproteinase domain-containing protein 15
Adam17	mRNA	1233.6	1519	961	1798	mmu:11491	Adam17 protein
Adam18	mRNA	0.316368	0	1	0	mmu:13524	A disintegrin and metallopeptidase domain 18
Adam19	mRNA	407.026	472	422	500	mmu:11492	Disintegrin and metalloproteinase domain-containing protein 19
Adam1a	mRNA	50.1956	73	31	70	mmu:280668	Putative uncharacterized protein
Adam1b	mRNA	3.14987	4	2	5	mmu:280667	Disintegrin and metalloproteinase domain-containing protein 1b
Adam21	mRNA	0.838678	0	1	2	mmu:56622	Disintegrin and metalloproteinase domain-containing protein 21
Adam22	mRNA	411.416	616	284	517	mmu:11496	Adam22 protein
Adam23	mRNA	347.895	421	345	426	mmu:23792	Disintegrin and metalloproteinase domain-containing protein 23
Adam3	mRNA	0	0	0	0	mmu:11497	Protein Adam3
Adam32	mRNA	1.73367	4	0	2	mmu:353188	Disintegrin and metalloproteinase domain-containing protein 32
Adam33	mRNA	0	0	0	0	mmu:110751	Adam33 protein
Adam4	mRNA	1.51421	5	0	0	mmu:11498	ADAM 4 protein
Adam5	mRNA	4.19588	5	6	3	mmu:11499	Disintegrin and metalloproteinase domain-containing protein 5
Adam8	mRNA	47.7219	68	42	53	mmu:11501	Disintegrin and metalloproteinase domain-containing protein 8
Adam9	mRNA	1697	2270	973	2687	mmu:11502	Disintegrin and metalloproteinase domain-containing protein 9
Adamts1	mRNA	206.713	218	117	397	mmu:11504	A disintegrin and metalloproteinase with thrombospondin motifs 1
Adamts10	mRNA	498.869	588	489	636	mmu:224697	A disintegrin and metalloproteinase with thrombospondin motifs 10
Adamts12	mRNA	262.987	408	113	397	mmu:239337	Putative uncharacterized protein
Adamts13	mRNA	0	0	0	0	mmu:279028	A disintegrin and metalloproteinase with thrombospondin motifs 13
Adamts14	mRNA	48.1267	3	18	159	mmu:237360	A disintegrin-like and metallopeptidase (Reprolysin type) with thrombospondin type 1 motif, 14
Adamts15	mRNA	41.4362	53	53	33	mmu:235130	A disintegrin and metalloproteinase with thrombospondin motifs 15
Adamts16	mRNA	32.0978	48	39	20	mmu:271127	A disintegrin and metalloproteinase with thrombospondin motifs 16
Adamts17	mRNA	72.0913	113	71	59	mmu:233332	MCG141698, isoform CRA_c
Adamts18	mRNA	100.853	141	164	24	mmu:208936	Adamts18 protein
Adamts19	mRNA	18.9346	14	6	49	mmu:240322	A disintegrin-like and metallopeptidase (Reprolysin type) with thrombospondin type 1 motif, 19
Adamts2	mRNA	26.0062	48	28	10	mmu:216725	Adamts2 protein
Adamts20	mRNA	25.9664	28	14	50	mmu:223838	A disintegrin and metalloproteinase with thrombospondin motifs 20
Adamts3	mRNA	280.578	317	278	370	mmu:330119	Adamts3 protein
Adamts4	mRNA	265.513	233	201	503	mmu:240913	A disintegrin and metalloproteinase with thrombospondin motifs 4
Adamts5	mRNA	231.915	462	148	173	mmu:23794	Putative uncharacterized protein
Adamts6	mRNA	220.846	391	91	282	mmu:108154	Protein Adamts6
Adamts7	mRNA	1738.24	2297	1553	2111	mmu:108153	Adamts7 protein
Adamts8	mRNA	34.1771	28	35	56	mmu:30806	A disintegrin and metalloproteinase with thrombospondin motifs 8
Adamts9	mRNA	638.791	987	357	869	mmu:101401	Protein Adamts9
Adamtsl1	mRNA	83.2327	131	70	82	mmu:77739	ADAMTS-like protein 1
Adamtsl2	mRNA	12.26	24	10	7	mmu:77794	ADAMTS-like 2
Adamtsl3	mRNA	24.0884	35	22	25	mmu:269959	Protein Adamtsl3
Adamtsl4	mRNA	21.6685	29	30	13	mmu:229595	ADAMTS-like protein 4
Adamtsl5	mRNA	8.87099	8	8	15	mmu:66548	ADAMTS-like 5, isoform CRA_c
Adap1	mRNA	75.8734	61	122	72	mmu:231821	Adap1 protein
Adap2	mRNA	0.61921	1	1	0	mmu:216991	Arf-GAP with dual PH domain-containing protein 2
Adar	mRNA	2011.03	2342	2321	2173	mmu:56417	Adenosine deaminase acting on RNA
Adarb1	mRNA	484.839	688	429	539	mmu:110532	Double-stranded RNA-specific editase 1
Adarb2	mRNA	48.6982	49	22	103	mmu:94191	Double-stranded RNA-specific editase B2
Adat1	mRNA	178.128	164	184	269	mmu:30947	tRNA-specific adenosine deaminase 1
Adat2	mRNA	140.937	168	127	191	mmu:66757	tRNA-specific adenosine deaminase 2
Adat3	mRNA	29.7797	23	49	28	mmu:100113398	Probable inactive tRNA-specific adenosine deaminase-like protein 3
Adc	mRNA	310.646	418	349	282	mmu:73748	Acidic amino acid decarboxylase GADL1
Adck1	mRNA	846.561	1024	994	850	mmu:72113	Uncharacterized aarF domain-containing protein kinase 1
Adck2	mRNA	715.092	822	979	599	mmu:57869	Uncharacterized aarF domain-containing protein kinase 2
Adck3	mRNA	484.197	715	572	332	mmu:67426	Chaperone activity of bc1 complex-like, mitochondrial
Adck4	mRNA	826.704	945	992	868	mmu:76889	AarF domain-containing protein kinase 4
Adck5	mRNA	495.691	584	600	494	mmu:268822	Uncharacterized aarF domain-containing protein kinase 5
Adcy1	mRNA	799.238	572	814	1411	mmu:432530	Adenylate cyclase type 1
Adcy10	mRNA	0	0	0	0	mmu:271639	Adenylate cyclase type 10
Adcy2	mRNA	264.326	240	283	391	mmu:210044	Adenylate cyclase type 2
Adcy3	mRNA	495.615	550	577	561	mmu:104111	Adenylate cyclase type 3
Adcy4	mRNA	0.563996	1	0	1	mmu:104110	Putative uncharacterized protein
Adcy5	mRNA	698.481	847	962	527	mmu:224129	Adenylate cyclase type 5
Adcy6	mRNA	1745.75	2101	1662	2235	mmu:11512	Adenylate cyclase type 6
Adcy7	mRNA	6.17469	5	4	13	mmu:11513	Adenylate cyclase type 7
Adcy8	mRNA	698.584	843	527	1059	mmu:11514	Adenylate cyclase type 8
Adcy9	mRNA	335.872	493	281	374	mmu:11515	Adenylate cyclase type 9
Adcyap1	mRNA	0	0	0	0	mmu:11516	Pituitary adenylate cyclase-activating polypeptide
Adcyap1r1	mRNA	41143.3	53214	41735	45277	mmu:11517	Pituitary adenylate cyclase-activating polypeptide type I receptor
Add1	mRNA	9496.41	11546	11291	9296	mmu:11518	Alpha-adducin
Add2	mRNA	2557.15	3092	3009	2561	mmu:11519	Putative uncharacterized protein
Add3	mRNA	2905.74	4008	2430	3535	mmu:27360	Add3 protein
Adgb	mRNA	7.49509	8	2	17	mmu:215772	Androglobin
Adh1	mRNA	0	0	0	0	mmu:11522	Alcohol dehydrogenase 1 (Class I), isoform CRA_c
Adh5	mRNA	2761.11	2613	3484	3322	mmu:11532	Alcohol dehydrogenase class-3
Adhfe1	mRNA	1026.56	1610	950	913	mmu:76187	Hydroxyacid-oxoacid transhydrogenase, mitochondrial
Adi1	mRNA	631.719	594	852	698	mmu:104923	1,2-dihydroxy-3-keto-5-methylthiopentene dioxygenase
Adipor1	mRNA	2394.52	2588	2790	2788	mmu:72674	Putative uncharacterized protein
Adipor2	mRNA	2825.28	2871	3094	3741	mmu:68465	Adiponectin receptor protein 2
Adk	mRNA	819.637	713	902	1219	mmu:11534	Adenosine kinase
Adm	mRNA	28.3513	11	18	74	mmu:11535	ADM
Adnp	mRNA	4109.58	4996	3636	5538	mmu:11538	Activity-dependent neuroprotector homeobox protein
Adnp2	mRNA	806.07	937	875	940	mmu:240442	ADNP homeobox protein 2
Ado	mRNA	1040.4	867	1317	1383	mmu:211488	2-aminoethanethiol dioxygenase
Adora1	mRNA	654.544	511	751	1004	mmu:11539	Adenosine receptor A1
Adora2a	mRNA	150.026	169	201	135	mmu:11540	Adenosine receptor A2a
Adora2b	mRNA	63.7661	64	66	90	mmu:11541	Adenosine receptor A2b
Adora3	mRNA	0	0	0	0	mmu:11542	Adenosine receptor A3
Adpgk	mRNA	573.049	534	705	721	mmu:72141	Putative uncharacterized protein
Adprh	mRNA	2307.78	2374	3055	2383	mmu:11544	[Protein ADP-ribosylarginine] hydrolase
Adprhl1	mRNA	1.8833	0	1	6	mmu:234072	[Protein ADP-ribosylarginine] hydrolase-like protein 1
Adprhl2	mRNA	1336.9	1508	1478	1580	mmu:100206	Poly(ADP-ribose) glycohydrolase ARH3
Adprm	mRNA	286.598	291	383	296	mmu:66358	Manganese-dependent ADP-ribose/CDP-alcohol diphosphatase
Adra1a	mRNA	65.0486	58	37	137	mmu:11549	Alpha-1A adrenergic receptor
Adra1b	mRNA	33.2305	33	33	49	mmu:11548	Alpha-1B adrenergic receptor
Adra1d	mRNA	3.67357	5	6	1	mmu:11550	Alpha-1D adrenergic receptor
Adra2a	mRNA	74.0503	133	63	53	mmu:11551	Alpha-2A adrenergic receptor
Adra2c	mRNA	5.84646	4	13	2	mmu:11553	Alpha-2C adrenergic receptor
Adrb1	mRNA	84.1806	113	44	138	mmu:11554	Beta-1 adrenergic receptor
Adrb2	mRNA	2.57125	0	4	5	mmu:11555	Beta-2 adrenoceptor
Adrb3	mRNA	1.76073	2	2	2	mmu:11556	Beta-3 adrenergic receptor
Adrbk1	mRNA	2718.96	2741	3291	3246	mmu:110355	Beta-adrenergic receptor kinase 1
Adrbk2	mRNA	372.907	495	184	631	mmu:320129	Beta-adrenergic receptor kinase 2
Adrm1	mRNA	291.28	308	332	356	mmu:56436	Adrm1 protein
Adsl	mRNA	1707.31	1338	2204	2316	mmu:11564	Adenylosuccinate lyase
Adss	mRNA	664.502	737	581	986	mmu:11566	Adenylosuccinate synthetase isozyme 2
Adssl1	mRNA	15.1757	26	14	11	mmu:11565	Adenylosuccinate synthetase isozyme 1
Adtrp	mRNA	0	0	0	0	mmu:109254	Androgen-dependent TFPI-regulating protein
Aebp1	mRNA	135.889	38	129	320	mmu:11568	Adipocyte enhancer-binding protein 1
Aebp2	mRNA	596.26	743	400	937	mmu:11569	Zinc finger protein AEBP2
Aen	mRNA	610.227	506	690	914	mmu:68048	Apoptosis-enhancing nuclease
Aes	mRNA	7358.79	6115	8617	10648	mmu:14797	Aes protein
AF251705	mRNA	0	0	0	0	mmu:140497	Protein AF251705
AF529169	mRNA	18.3783	25	16	22	mmu:209743	Protein AF529169
Afap1	mRNA	813.899	1011	767	1015	mmu:70292	Actin filament-associated protein 1
Afap1l1	mRNA	75.7679	71	122	60	mmu:106877	Actin filament associated protein 1-like 1
Afap1l2	mRNA	239.389	205	397	198	mmu:226250	Actin filament-associated protein 1-like 2
Aff1	mRNA	814.525	1096	577	1149	mmu:17355	Aff1 protein
Aff2	mRNA	430.683	604	292	595	mmu:14266	AF4/FMR2 family member 2
Aff3	mRNA	214.373	256	298	163	mmu:16764	AF4/FMR2 family member 3
Aff4	mRNA	3015.56	4212	1758	4533	mmu:93736	AF4/FMR2 family member 4
Afg3l1	mRNA	2354.23	2359	2640	3081	mmu:114896	AFG3-like protein 1
Afg3l2	mRNA	1078.17	1147	1118	1444	mmu:69597	Putative uncharacterized protein
Afmid	mRNA	204.336	223	231	244	mmu:71562	Kynurenine formamidase
Aftph	mRNA	332.619	463	240	446	mmu:216549	Aftiphilin
Aga	mRNA	109.302	95	120	163	mmu:11593	Aspartylglucosaminidase, isoform CRA_b
Agap1	mRNA	3007.3	3904	2858	3526	mmu:347722	Arf-GAP with GTPase, ANK repeat and PH domain-containing protein 1
Agap2	mRNA	2266.9	2595	2441	2714	mmu:216439	Arf-GAP with GTPase, ANK repeat and PH domain-containing protein 2
Agap3	mRNA	3537.92	4101	3976	3975	mmu:213990	Arf-GAP with GTPase, ANK repeat and PH domain-containing protein 3
Agbl1	mRNA	9.31104	10	5	18	mmu:244071	Cytosolic carboxypeptidase 4
Agbl2	mRNA	1.69199	3	0	3	mmu:271813	Cytosolic carboxypeptidase 2
Agbl3	mRNA	94.8262	133	94	95	mmu:76223	Cytosolic carboxypeptidase 3
Agbl4	mRNA	3.39778	2	8	1	mmu:78933	Cytosolic carboxypeptidase 6
Agbl5	mRNA	400.405	512	480	358	mmu:231093	Cytosolic carboxypeptidase-like protein 5
Ager	mRNA	36.7194	65	20	41	mmu:11596	Advanced glycosylation end products receptor splice variant 3
Agfg1	mRNA	983.226	1190	785	1434	mmu:15463	Arf-GAP domain and FG repeat-containing protein 1
Agfg2	mRNA	518.475	417	609	764	mmu:231801	Arf-GAP domain and FG repeat-containing protein 2
Aggf1	mRNA	1487.94	1870	1353	1890	mmu:66549	Putative uncharacterized protein
Agk	mRNA	261.707	278	240	389	mmu:69923	Acylglycerol kinase, mitochondrial
Agl	mRNA	1438.42	1786	1281	1885	mmu:77559	Protein Agl
Agmo	mRNA	8.85775	6	14	10	mmu:319660	Alkylglycerol monooxygenase
Ago1	mRNA	6532.95	8591	5947	7849	mmu:236511	Protein argonaute-1
Ago2	mRNA	1131.42	1367	838	1732	mmu:239528	Putative uncharacterized protein
Ago3	mRNA	292.156	438	122	463	mmu:214150	Protein argonaute-3
Ago4	mRNA	361.554	535	284	420	mmu:76850	Putative uncharacterized protein
Agpat1	mRNA	3697.6	3887	4693	3966	mmu:55979	1-acyl-sn-glycerol-3-phosphate acyltransferase alpha
Agpat2	mRNA	109.312	102	148	121	mmu:67512	1-acyl-sn-glycerol-3-phosphate acyltransferase beta
Agpat3	mRNA	8107.1	10449	8350	8811	mmu:28169	1-acylglycerol-3-phosphate O-acyltransferase 3, isoform CRA_a
Agpat4	mRNA	1112.82	1238	1412	1115	mmu:68262	1-acyl-sn-glycerol-3-phosphate acyltransferase delta
Agpat5	mRNA	902.552	918	1057	1111	mmu:52123	1-acyl-sn-glycerol-3-phosphate acyltransferase epsilon
Agpat6	mRNA	3020.12	3178	3643	3466	mmu:102247	Putative lysophosphatidic acid acyltransferase
Agpat9	mRNA	2.68278	4	3	2	mmu:231510	Glycerol-3-phosphate acyltransferase 3
Agps	mRNA	659.223	707	456	1152	mmu:228061	Alkyldihydroxyacetonephosphate synthase, peroxisomal
Agrn	mRNA	24130.6	37020	25194	18950	mmu:11603	Agrin
Agrp	mRNA	7.39958	8	5	13	mmu:11604	Agouti-related protein
Agt	mRNA	71.5362	98	77	67	mmu:11606	Angiotensinogen
Agtpbp1	mRNA	375.039	523	315	448	mmu:67269	Cytosolic carboxypeptidase 1
Agtr1a	mRNA	1.66383	1	1	4	mmu:11607	Type-1A angiotensin II receptor
Agtr2	mRNA	0.632737	0	2	0	mmu:11609	Type-2 angiotensin II receptor
Agtrap	mRNA	490.474	564	549	559	mmu:11610	Type-1 angiotensin II receptor-associated protein
Ahctf1	mRNA	713.691	813	530	1148	mmu:226747	Protein ELYS
Ahcy	mRNA	650.801	326	856	1077	mmu:269378	Adenosylhomocysteinase
Ahcyl1	mRNA	5316.01	6275	5038	6976	mmu:229709	Putative adenosylhomocysteinase 2
Ahcyl2	mRNA	1002.77	1083	794	1622	mmu:74340	Ahcyl2 protein
Ahdc1	mRNA	1184.8	1602	1197	1229	mmu:230793	AT-hook DNA-binding motif-containing protein 1
Ahi1	mRNA	1137.12	1331	1257	1288	mmu:52906	Jouberin
Ahnak	mRNA	67.2288	135	42	50	mmu:66395	Ahnak protein
Ahnak2	mRNA	3.7274	4	3	6	mmu:100041194	Protein Ahnak2
Ahr	mRNA	9.23015	13	6	13	mmu:11622	Aryl hydrocarbon receptor
Ahrr	mRNA	19.5773	34	12	21	mmu:11624	Aryl hydrocarbon receptor repressor
Ahsa1	mRNA	2782.93	2611	3578	3294	mmu:217737	Putative uncharacterized protein
Ahsa2	mRNA	763.179	857	589	1215	mmu:268390	Activator of 90 kDa heat shock protein ATPase homolog 2
AI118078	mRNA	93.4481	109	125	80	mmu:244886	Transmembrane protein C15orf27 homolog
AI182371	mRNA	4.85649	10	0	7	mmu:98870	Protein AI182371
AI314180	mRNA	1403.3	1530	1264	2068	mmu:230249	Protein AI314180
AI317395	mRNA	2.98672	9	0	1	mmu:215929	Sodium-dependent glucose transporter 1A
AI413582	mRNA	113.863	103	154	130	mmu:106672	Protein AI413582
AI429214	mRNA	67.0534	66	72	93	mmu:621080	AI429214 protein
AI462493	mRNA	625.514	675	844	590	mmu:107197	MCG17864, isoform CRA_b
AI464131	mRNA	4178.9	5936	4929	3147	mmu:329828	Protein AI464131
AI467606	mRNA	0	0	0	0	mmu:101602	Transmembrane protein C16orf54 homolog
AI593442	mRNA	61.7522	57	49	111	mmu:330941	Uncharacterized protein C11orf87 homolog
AI597468	mRNA	449.288	518	377	663	mmu:103266	Transmembrane protein 263
AI597479	mRNA	553.511	574	600	727	mmu:98404	Ashwin
AI607873	mRNA	0	0	0	0	mmu:226691	AI607873 protein
AI661453	mRNA	0	0	0	0	mmu:224833	Uncharacterized protein C6orf132 homolog
AI836003	mRNA	62.7949	60	94	57	mmu:239650	Coiled-coil domain-containing protein 184
AI837181	mRNA	1594.89	1815	1922	1674	mmu:107242	Protein AI837181
AI846148	mRNA	1119.87	1288	1431	1061	mmu:68229	Uncharacterized protein C11orf84 homolog
AI848285	mRNA	11.522	1	14	26	mmu:435145	Protein Shisa8
AI987944	mRNA	53.2141	63	27	98	mmu:233168	AI987944 protein
Aida	mRNA	484.433	495	416	777	mmu:108909	Axin interactor, dorsalization-associated protein
Aif1	mRNA	0	0	0	0	mmu:11629	Ionized calcium binding adapter molecule 1
Aif1l	mRNA	6352.49	6433	7458	7830	mmu:108897	Allograft inflammatory factor 1-like
Aifm1	mRNA	540.074	549	437	902	mmu:26926	Apoptosis-inducing factor 1, mitochondrial
Aifm2	mRNA	169.225	241	168	165	mmu:71361	Apoptosis-inducing factor 2
Aifm3	mRNA	59.2467	71	64	67	mmu:72168	Apoptosis-inducing factor 3
Aig1	mRNA	402.706	408	586	359	mmu:66253	Androgen-induced gene 1 protein
Aim1	mRNA	1.99483	4	0	3	mmu:11630	Aurora kinase B
Aim1l	mRNA	0	0	0	0	mmu:230806	Absent in melanoma 1-like
Aim2	mRNA	3.58881	2	2	9	mmu:383619	Interferon-inducible protein AIM2
Aimp1	mRNA	937.468	927	1115	1164	mmu:13722	Aminoacyl tRNA synthase complex-interacting multifunctional protein 1
Aimp2	mRNA	396.998	312	522	526	mmu:231872	Aminoacyl tRNA synthase complex-interacting multifunctional protein 2
Aip	mRNA	1354.88	1349	1673	1597	mmu:11632	AH receptor-interacting protein
Aipl1	mRNA	8.88452	7	9	15	mmu:114230	Aryl hydrocarbon receptor-interacting protein-like 1, isoform CRA_a
Aire	mRNA	0.302841	1	0	0	mmu:11634	Autoimmune regulator AIRE1a
Ajap1	mRNA	44.5314	67	37	48	mmu:230959	Adherens junction-associated protein 1
Ajuba	mRNA	442.998	482	470	568	mmu:16475	LIM domain-containing protein ajuba
AK010878	mRNA	81.9937	89	84	109	mmu:100233175	cDNA sequence AK010878
Ak1	mRNA	1889.17	1757	2334	2369	mmu:11636	Adenylate kinase isoenzyme 1
AK129341	mRNA	34.9045	37	13	75	mmu:234915	Uncharacterized protein KIAA1377
Ak2	mRNA	1550.75	1286	1820	2242	mmu:11637	Adenylate kinase 2, mitochondrial
Ak3	mRNA	3284.88	4087	3528	3565	mmu:56248	GTP:AMP phosphotransferase AK3, mitochondrial
Ak4	mRNA	673.568	564	715	1059	mmu:11639	Adenylate kinase 4, mitochondrial
Ak5	mRNA	36.0364	29	49	45	mmu:229949	Adenylate kinase isoenzyme 5
Ak6	mRNA	223.46	199	236	339	mmu:102216272	Adenylate kinase isoenzyme 6
Ak7	mRNA	1.76073	2	2	2	mmu:78801	Adenylate kinase 7
Ak8	mRNA	9.28676	14	11	6	mmu:68870	Adenylate kinase 8
Ak9	mRNA	2.25598	4	0	4	mmu:633979	Protein Ak9
Akap1	mRNA	1552.86	1782	1687	1836	mmu:11640	A-kinase anchor protein 1, mitochondrial
Akap10	mRNA	314.166	360	291	433	mmu:56697	A-kinase anchor protein 10, mitochondrial
Akap11	mRNA	1018.93	1332	667	1549	mmu:219181	Protein Akap11
Akap12	mRNA	696.324	374	528	1593	mmu:83397	A kinase (PRKA) anchor protein (Gravin) 12, isoform CRA_b
Akap13	mRNA	1163.15	1658	753	1619	mmu:75547	Protein Akap13
Akap17b	mRNA	95.468	148	47	137	mmu:338351	A-kinase anchor protein 17B
Akap2	mRNA	274.314	197	170	616	mmu:11641	A-kinase anchor protein 2
Akap3	mRNA	2.87409	1	4	5	mmu:11642	A-kinase anchor protein 3
Akap5	mRNA	59.8175	79	21	112	mmu:238276	A-kinase anchor protein 5
Akap6	mRNA	873.168	1421	566	1010	mmu:238161	Protein Akap6
Akap7	mRNA	271.172	317	259	357	mmu:432442	A-kinase anchor protein 7 isoform alpha
Akap8	mRNA	1129.33	1456	856	1599	mmu:56399	A kinase (PRKA) anchor protein 8
Akap8l	mRNA	957.051	1370	946	930	mmu:54194	Putative uncharacterized protein
Akap9	mRNA	714.945	1155	181	1179	mmu:100986	A-kinase anchor protein 9
Akip1	mRNA	174.24	184	212	197	mmu:57373	A-kinase-interacting protein 1
Akirin1	mRNA	866.037	812	1048	1105	mmu:68050	Akirin-1
Akirin2	mRNA	1105.58	971	1350	1472	mmu:433693	Akirin-2
Akna	mRNA	431.878	589	377	514	mmu:100182	AT-hook-containing transcription factor
Akr1a1	mRNA	13534.7	13056	17998	14883	mmu:58810	Alcohol dehydrogenase [NADP(+)]
Akr1b10	mRNA	553.505	656	590	644	mmu:67861	MCG142264, isoform CRA_a
Akr1b3	mRNA	198.255	147	235	304	mmu:11677	Aldose reductase
Akr1b7	mRNA	3.56065	0	3	10	mmu:11997	Aldose reductase-related protein 1
Akr1b8	mRNA	4.66298	5	5	6	mmu:14187	Aldose reductase-related protein 2
Akr1c13	mRNA	81.1445	119	98	54	mmu:27384	Aldo-keto reductase family 1 member C13
Akr1c14	mRNA	0.577523	0	1	1	mmu:105387	Aldo-keto reductase family 1, member C14
Akr1c18	mRNA	0	0	0	0	mmu:105349	Aldo-keto reductase family 1, member C18, isoform CRA_a
Akr1e1	mRNA	542.245	565	696	578	mmu:56043	1,5-anhydro-D-fructose reductase
Akr7a5	mRNA	1348.44	1594	1622	1350	mmu:110198	Aflatoxin B1 aldehyde reductase member 2
Akt1	mRNA	12679.1	14026	15374	13661	mmu:11651	Akt1 protein
Akt1s1	mRNA	2355.27	2917	2649	2427	mmu:67605	Proline-rich AKT1 substrate 1
Akt2	mRNA	2880.19	3040	3592	3152	mmu:11652	RAC-beta serine/threonine-protein kinase
Akt3	mRNA	1064.19	1477	805	1387	mmu:23797	Thymoma viral proto-oncogene 3
Aktip	mRNA	1388.52	1681	1516	1531	mmu:14339	AKT-interacting protein
Alad	mRNA	658.023	698	810	729	mmu:17025	Delta-aminolevulinic acid dehydratase
Alas1	mRNA	1849.08	1948	2107	2269	mmu:11655	5-aminolevulinate synthase, nonspecific, mitochondrial
Alas2	mRNA	0	0	0	0	mmu:11656	5-aminolevulinate synthase, erythroid-specific, mitochondrial
Alcam	mRNA	1220.33	2036	950	1161	mmu:11658	CD166 antigen
Aldh16a1	mRNA	830.261	817	874	1173	mmu:69748	Aldehyde dehydrogenase family 16 member A1
Aldh18a1	mRNA	3466.61	3352	4579	3840	mmu:56454	Delta-1-pyrroline-5-carboxylate synthase
Aldh1a1	mRNA	8.69072	5	7	19	mmu:11668	Retinal dehydrogenase 1
Aldh1a2	mRNA	4.09926	1	12	0	mmu:19378	Retinal dehydrogenase 2
Aldh1a3	mRNA	11.6308	3	5	35	mmu:56847	Aldehyde dehydrogenase family 1 member A3
Aldh1a7	mRNA	4.75738	1	5	11	mmu:26358	MCG9319
Aldh1b1	mRNA	52.3953	57	64	57	mmu:72535	Aldehyde dehydrogenase X, mitochondrial
Aldh1l1	mRNA	26660.2	27087	30235	34048	mmu:107747	Putative uncharacterized protein
Aldh1l2	mRNA	508.885	711	412	625	mmu:216188	Mitochondrial 10-formyltetrahydrofolate dehydrogenase
Aldh2	mRNA	1833.01	2372	2366	1402	mmu:11669	Aldehyde dehydrogenase, mitochondrial
Aldh3a1	mRNA	0.316368	0	1	0	mmu:11670	Aldehyde dehydrogenase, dimeric NADP-preferring
Aldh3a2	mRNA	815.333	933	762	1117	mmu:11671	Fatty aldehyde dehydrogenase
Aldh3b1	mRNA	515.406	615	560	582	mmu:67689	Aldehyde dehydrogenase
Aldh3b2	mRNA	0.302841	1	0	0	mmu:621603	Aldehyde dehydrogenase
Aldh4a1	mRNA	3440.8	3955	4536	3094	mmu:212647	Aldh4a1 protein
Aldh5a1	mRNA	1036.2	1277	922	1370	mmu:214579	Aldhehyde dehydrogenase family 5, subfamily A1
Aldh6a1	mRNA	1980.21	3301	1682	1717	mmu:104776	Aldh6a1 protein
Aldh7a1	mRNA	5039.09	6210	5705	5183	mmu:110695	Alpha-aminoadipic semialdehyde dehydrogenase
Aldh8a1	mRNA	0	0	0	0	mmu:237320	Aldehyde dehydrogenase family 8 member A1
Aldh9a1	mRNA	1099.96	1261	1351	1113	mmu:56752	Gamma-aminobutyraldehyde dehydrogenase
Aldoa	mRNA	22881.8	18190	28711	31743	mmu:11674	Fructose-bisphosphate aldolase A
Aldoart1	mRNA	273.203	200	351	389	mmu:353204	Fructose-bisphosphate aldolase
Aldoart2	mRNA	177.373	153	207	251	mmu:79459	Fructose-bisphosphate aldolase
Aldob	mRNA	1.73257	0	3	3	mmu:230163	Fructose-bisphosphate aldolase B
Aldoc	mRNA	32799.4	43852	38388	28238	mmu:11676	Fructose-bisphosphate aldolase C
Alg1	mRNA	824.792	882	986	941	mmu:208211	Chitobiosyldiphosphodolichol beta-mannosyltransferase
Alg10b	mRNA	659.517	772	294	1274	mmu:380959	Putative Dol-P-Glc:Glc(2)Man(9)GlcNAc(2)-PP-Dol alpha-1,2-glucosyltransferase
Alg11	mRNA	329.315	409	325	393	mmu:207958	Defective mannosyltransferase IV(V)
Alg12	mRNA	335.115	347	439	349	mmu:223774	Dol-P-Man:Man(7)GlcNAc(2)-PP-Dol alpha-1,6-mannosyltransferase
Alg13	mRNA	220.175	171	174	434	mmu:67574	Putative bifunctional UDP-N-acetylglucosamine transferase and deubiquitinase ALG13
Alg14	mRNA	447.43	409	402	752	mmu:66789	Putative uncharacterized protein
Alg2	mRNA	3359.04	3816	4163	3394	mmu:56737	Alpha-1,3/1,6-mannosyltransferase ALG2
Alg3	mRNA	468.719	378	688	523	mmu:208624	Dol-P-Man:Man(5)GlcNAc(2)-PP-Dol alpha-1,3-mannosyltransferase
Alg5	mRNA	804.249	812	1031	889	mmu:66248	Dolichyl-phosphate beta-glucosyltransferase
Alg6	mRNA	122.612	102	124	201	mmu:320438	Dolichyl pyrophosphate Man9GlcNAc2 alpha-1,3-glucosyltransferase
Alg8	mRNA	236.343	183	226	419	mmu:381903	Putative uncharacterized protein
Alg9	mRNA	1052.82	1028	1340	1216	mmu:102580	Alpha-1,2-mannosyltransferase ALG9
Alk	mRNA	182.089	316	193	97	mmu:11682	ALK tyrosine kinase receptor
Alkbh1	mRNA	350.018	381	390	426	mmu:211064	Alkylated DNA repair protein alkB homolog 1
Alkbh2	mRNA	84.1337	73	97	120	mmu:231642	Alpha-ketoglutarate-dependent dioxygenase alkB homolog 2
Alkbh3	mRNA	375.025	373	428	485	mmu:69113	Alpha-ketoglutarate-dependent dioxygenase alkB homolog 3
Alkbh4	mRNA	379.195	461	456	365	mmu:72041	Alpha-ketoglutarate-dependent dioxygenase alkB homolog 4
Alkbh5	mRNA	1769.25	1931	1776	2384	mmu:268420	RNA demethylase ALKBH5
Alkbh6	mRNA	422.04	467	570	384	mmu:233065	Alpha-ketoglutarate-dependent dioxygenase alkB homolog 6
Alkbh7	mRNA	277.345	266	362	315	mmu:66400	Alpha-ketoglutarate-dependent dioxygenase alkB homolog 7, mitochondrial
Alkbh8	mRNA	201.809	296	97	312	mmu:67667	Putative uncharacterized protein
Allc	mRNA	0	0	0	0	mmu:94041	Allantoicase, isoform CRA_a
Alms1	mRNA	285.607	369	169	461	mmu:236266	Alstrom syndrome protein 1 homolog
Alox12	mRNA	0	0	0	0	mmu:11684	Arachidonate 12-lipoxygenase, 12S-type
Alox12b	mRNA	0.261155	0	0	1	mmu:11686	Arachidonate 12-lipoxygenase, 12R-type
Alox12e	mRNA	0	0	0	0	mmu:11685	Arachidonate 12-lipoxygenase, epidermal-type
Alox15	mRNA	1.25195	1	3	0	mmu:11687	Arachidonate 15-lipoxygenase
Alox5	mRNA	22.0999	12	27	38	mmu:11689	Arachidonate 5-lipoxygenase, isoform CRA_a
Alox5ap	mRNA	0	0	0	0	mmu:11690	Arachidonate 5-lipoxygenase-activating protein
Alox8	mRNA	0.261155	0	0	1	mmu:11688	Arachidonate 8S-lipoxygenase
Aloxe3	mRNA	3.09466	4	1	6	mmu:23801	Hydroperoxide isomerase ALOXE3
Alpk1	mRNA	40.3866	59	20	62	mmu:71481	Alpha-protein kinase 1
Alpk2	mRNA	0	0	0	0	mmu:225638	Alpha-protein kinase 2
Alpk3	mRNA	2.75262	7	2	0	mmu:116904	Alpha-protein kinase 3
Alpl	mRNA	1576.04	1680	1990	1676	mmu:11647	Alkaline phosphatase, tissue-nonspecific isozyme
Als2	mRNA	1507.92	1755	1376	2072	mmu:74018	Alsin
Als2cl	mRNA	245.687	264	178	419	mmu:235633	ALS2 C-terminal-like protein
Alx3	mRNA	1.89821	0	6	0	mmu:11694	Homeobox protein aristaless-like 3
Alx4	mRNA	5.25403	4	7	7	mmu:11695	Homeobox protein aristaless-like 4
Alyref	mRNA	1552.58	1120	1898	2347	mmu:21681	THO complex subunit 4
Alyref2	mRNA	88.1206	109	90	102	mmu:56009	RNA and export factor binding protein 2
Amacr	mRNA	166.416	168	229	165	mmu:17117	Alpha-methylacyl-CoA racemase
Ambra1	mRNA	2703.76	3330	3077	2764	mmu:228361	Activating molecule in BECN1-regulated autophagy protein 1
Amd1	mRNA	503.931	384	607	749	mmu:11702	S-adenosylmethionine decarboxylase proenzyme 1
Amd2	mRNA	318.673	263	356	484	mmu:100041585	S-adenosylmethionine decarboxylase proenzyme 2
Amdhd1	mRNA	0.783464	0	0	3	mmu:71761	Probable imidazolonepropionase
Amdhd2	mRNA	1370.09	1694	1565	1386	mmu:245847	Putative N-acetylglucosamine-6-phosphate deacetylase
Amer1	mRNA	345.793	414	246	546	mmu:72345	APC membrane recruitment protein 1
Amer2	mRNA	630.672	854	457	871	mmu:72125	APC membrane recruitment protein 2
Amer3	mRNA	35.2273	32	51	36	mmu:211383	APC membrane recruitment protein 3
Amfr	mRNA	5055.51	5930	5859	5384	mmu:23802	E3 ubiquitin-protein ligase AMFR
Amh	mRNA	11.2805	14	14	10	mmu:11705	Amh protein
Amhr2	mRNA	2.93041	5	2	3	mmu:110542	Receptor protein serine/threonine kinase
Amigo1	mRNA	708.126	836	847	716	mmu:229715	Amphoterin-induced protein 1
Amigo2	mRNA	39.5302	41	37	59	mmu:105827	Adhesion molecule with Ig like domain 2
Amigo3	mRNA	119.12	155	139	108	mmu:320844	Amphoterin-induced protein 3
Ammecr1	mRNA	90.7106	117	41	162	mmu:56068	Ammecr1 protein
Ammecr1l	mRNA	2304.92	3186	2078	2614	mmu:225339	Putative uncharacterized protein
Amn	mRNA	4.55393	6	7	2	mmu:93835	Protein amnionless
Amn1	mRNA	130.683	147	170	124	mmu:232566	Protein Amn1
Amot	mRNA	842.855	1063	590	1280	mmu:27494	Angiomotin
Amotl1	mRNA	2519.86	3322	1791	3627	mmu:75723	Angiomotin-like protein 1
Amotl2	mRNA	3456.12	4517	3973	3183	mmu:56332	Angiomotin-like protein 2
Ampd2	mRNA	1496.83	1977	1594	1508	mmu:109674	Adenosine monophosphate deaminase 2 (Isoform L), isoform CRA_a
Ampd3	mRNA	659.653	900	512	862	mmu:11717	AMP deaminase 3
Amph	mRNA	3282.4	3721	3504	4009	mmu:218038	Amphiphysin
Amt	mRNA	1881.91	2110	2059	2265	mmu:434437	Aminomethyltransferase, mitochondrial
Amy1	mRNA	24.6248	44	6	36	mmu:11722	Alpha-amylase 1
Amz1	mRNA	284.723	321	421	208	mmu:231842	Archaelysin family metallopeptidase 1
Amz2	mRNA	2128.93	2151	2789	2279	mmu:13929	Archaemetzincin-2
Anapc1	mRNA	4807.96	4776	5274	6483	mmu:17222	Anaphase-promoting complex subunit 1
Anapc10	mRNA	208.015	208	238	267	mmu:68999	Anaphase-promoting complex subunit 10
Anapc11	mRNA	870.581	842	1084	1044	mmu:66156	Anaphase-promoting complex subunit 11
Anapc13	mRNA	660.158	624	914	697	mmu:69010	Anaphase-promoting complex subunit 13
Anapc15	mRNA	541.63	432	615	828	mmu:75430	Anaphase-promoting complex subunit 15
Anapc16	mRNA	1837.51	1945	2453	1809	mmu:52717	Anaphase-promoting complex subunit 16
Anapc2	mRNA	6999.38	7303	9379	6971	mmu:99152	Anaphase-promoting complex subunit 2
Anapc4	mRNA	1283.93	1393	1367	1645	mmu:52206	Anaphase-promoting complex subunit 4
Anapc5	mRNA	9088.33	8063	11515	11501	mmu:59008	Putative uncharacterized protein
Anapc7	mRNA	3049.28	3223	4071	3007	mmu:56317	Anaphase-promoting complex subunit 7
Ang	mRNA	1.30577	0	0	5	mmu:11727	Angiogenin
Angel1	mRNA	644.183	686	838	656	mmu:68737	Protein angel homolog 1
Angel2	mRNA	1261.27	1414	1234	1695	mmu:52477	Protein angel homolog 2
Angpt1	mRNA	103.83	175	74	105	mmu:11600	Angiopoietin-1
Angpt2	mRNA	81.7653	28	107	151	mmu:11601	Angiopoietin 2
Angpt4	mRNA	0.302841	1	0	0	mmu:11602	Angiopoietin 4
Angptl1	mRNA	6.13328	1	11	9	mmu:72713	Angiopoietin-related protein 1
Angptl2	mRNA	539.987	637	719	458	mmu:26360	Putative uncharacterized protein
Angptl4	mRNA	101.265	170	107	61	mmu:57875	Angiopoietin-like 4
Angptl6	mRNA	243.748	243	329	253	mmu:70726	Angiopoietin-related protein 6
Angptl7	mRNA	0	0	0	0	mmu:654812	Angiopoietin-related protein 7
Ank	mRNA	2234.93	2918	2441	2217	mmu:11732	Progressive ankylosis
Ank1	mRNA	148.371	232	114	161	mmu:11733	Ankyrin-1
Ank2	mRNA	2913.1	3388	1461	5456	mmu:109676	Ankyrin-2
Ank3	mRNA	403.067	539	470	349	mmu:11735	Ankyrin-3
Ankdd1b	mRNA	0	0	0	0	mmu:271144	Ankyrin repeat and death domain-containing protein 1B
Ankef1	mRNA	2.10526	4	2	1	mmu:319196	Ankyrin repeat and EF-hand domain-containing protein 1
Ankfn1	mRNA	8.41992	12	11	5	mmu:382543	Protein Ankfn1
Ankfy1	mRNA	2910.4	3429	2573	4051	mmu:11736	Ankyrin repeat and FYVE domain containing 1
Ankhd1	mRNA	1165.54	1547	672	1855	mmu:108857	Protein Ankhd1
Ankib1	mRNA	1273.27	1738	937	1725	mmu:70797	Ankib1 protein
Ankle1	mRNA	139.029	52	128	317	mmu:234396	Ankle1 protein
Ankle2	mRNA	796.001	848	722	1190	mmu:71782	Ankyrin repeat and LEM domain-containing protein 2
Ankmy1	mRNA	17.5827	27	19	13	mmu:241158	Ankyrin repeat and MYND domain-containing protein 1
Ankmy2	mRNA	824.354	842	1013	953	mmu:217473	Ankyrin repeat and MYND domain-containing protein 2
Ankra2	mRNA	624.764	733	640	767	mmu:68558	Ankyrin repeat family A protein 2
Ankrd10	mRNA	1299.13	1762	886	1858	mmu:102334	Ankyrin repeat domain-containing protein 10
Ankrd11	mRNA	4846.54	7663	2464	6687	mmu:77087	Ankrd11 protein
Ankrd12	mRNA	122.079	180	46	203	mmu:106585	Protein Ankrd12
Ankrd13a	mRNA	2742.34	2985	3166	3204	mmu:68420	Ankrd13a protein
Ankrd13b	mRNA	4953.71	6594	5581	4561	mmu:268445	Ankyrin repeat domain-containing protein 13B
Ankrd13c	mRNA	433.069	480	391	628	mmu:433667	Ankyrin repeat domain-containing protein 13C
Ankrd13d	mRNA	240.216	264	235	329	mmu:68423	Ankyrin repeat domain-containing protein 13D
Ankrd16	mRNA	413.563	607	254	572	mmu:320816	Ankyrin repeat domain-containing protein 16
Ankrd17	mRNA	2566.3	3356	1703	3872	mmu:81702	Ankyrin repeat domain-containing protein 17
Ankrd23	mRNA	99.4403	165	73	101	mmu:78321	Ankyrin repeat domain-containing protein 23
Ankrd24	mRNA	109.762	143	111	120	mmu:70615	Ankyrin repeat domain-containing protein 24
Ankrd26	mRNA	178.092	247	45	341	mmu:232339	Ankyrin repeat domain-containing protein 26
Ankrd27	mRNA	683.608	773	687	889	mmu:245886	Ankyrin repeat domain-containing protein 27
Ankrd28	mRNA	1006.73	1315	842	1310	mmu:105522	Serine/threonine-protein phosphatase 6 regulatory ankyrin repeat subunit A
Ankrd29	mRNA	51.2692	36	50	94	mmu:225187	Protein Ankrd29
Ankrd31	mRNA	0	0	0	0	mmu:625662	ankyrin repeat domain 31
Ankrd32	mRNA	56.8995	39	22	146	mmu:105377	Ankyrin repeat domain-containing protein 32
Ankrd33b	mRNA	16.7366	12	15	32	mmu:67434	Ankyrin repeat domain-containing protein 33B
Ankrd34a	mRNA	5.47378	0	14	4	mmu:545554	Ankyrin repeat domain 34A
Ankrd34b	mRNA	2.90225	3	3	4	mmu:218440	Ankyrin repeat domain-containing protein 34B
Ankrd34c	mRNA	0	0	0	0	mmu:330998	Ankyrin repeat domain 34C
Ankrd35	mRNA	11.6628	11	9	21	mmu:213121	Ankyrin repeat domain 35
Ankrd37	mRNA	47.5214	12	57	99	mmu:654824	Ankyrin repeat domain-containing protein 37
Ankrd39	mRNA	142.473	218	136	128	mmu:109346	Ankyrin repeat domain 39, isoform CRA_a
Ankrd40	mRNA	2417.63	2356	2679	3280	mmu:71452	Ankyrin repeat domain-containing protein 40
Ankrd42	mRNA	113.987	143	74	181	mmu:73845	Ankrd42 protein
Ankrd44	mRNA	150.529	165	128	230	mmu:329154	Serine/threonine-protein phosphatase 6 regulatory ankyrin repeat subunit B
Ankrd45	mRNA	19.1483	26	15	25	mmu:73844	Ankyrin repeat domain-containing protein 45
Ankrd46	mRNA	2642.42	2857	3449	2627	mmu:68839	Ankyrin repeat domain-containing protein 46
Ankrd49	mRNA	193.653	208	186	275	mmu:56503	Putative uncharacterized protein
Ankrd50	mRNA	1184.5	1587	1042	1433	mmu:99696	Protein Ankrd50
Ankrd52	mRNA	2633.15	3246	2486	3307	mmu:237615	Serine/threonine-protein phosphatase 6 regulatory ankyrin repeat subunit C
Ankrd54	mRNA	908.322	788	1061	1279	mmu:223690	Lyn-interacting ankyrin repeat protein
Ankrd55	mRNA	0.302841	1	0	0	mmu:77318	Ankyrin repeat domain 55
Ankrd6	mRNA	831.648	1408	784	602	mmu:140577	Ankyrin repeat domain-containing protein 6
Ankrd61	mRNA	2.80535	2	2	6	mmu:66729	Ankyrin repeat domain-containing protein 61
Ankrd63	mRNA	0.632737	0	2	0	mmu:383787	Ankyrin repeat domain-containing protein 63
Ankrd66	mRNA	16.8349	14	20	24	mmu:100043332	ankyrin repeat domain 66
Ankrd9	mRNA	57.0224	48	60	90	mmu:74251	Ankyrin repeat domain-containing protein 9
Anks1	mRNA	1908.05	2299	2262	1900	mmu:224650	Ankyrin repeat and SAM domain-containing protein 1A
Anks1b	mRNA	799.717	1033	503	1255	mmu:77531	Ankyrin repeat and sterile alpha motif domain-containing protein 1B
Anks3	mRNA	690.169	869	757	718	mmu:72615	Anks3 protein
Anks4b	mRNA	0	0	0	0	mmu:72074	Ankyrin repeat and SAM domain-containing protein 4B
Anks6	mRNA	278.049	316	337	290	mmu:75691	Ankyrin repeat and SAM domain-containing protein 6
Ankzf1	mRNA	413.281	462	505	435	mmu:52231	Ankyrin repeat and zinc finger domain-containing protein 1
Anln	mRNA	398.307	135	230	1090	mmu:68743	Anln protein
Ano1	mRNA	7.61933	4	12	10	mmu:101772	Anoctamin-1
Ano10	mRNA	1341.98	1572	1777	1163	mmu:102566	Anoctamin-10
Ano2	mRNA	1.54126	3	2	0	mmu:243634	Anoctamin-2
Ano3	mRNA	30.8892	32	15	63	mmu:228432	Anoctamin-3
Ano4	mRNA	40.2339	48	35	56	mmu:320091	Anoctamin-4
Ano5	mRNA	0	0	0	0	mmu:233246	Anoctamin-5
Ano6	mRNA	2408.41	2520	2147	3699	mmu:105722	Anoctamin-6
Ano7	mRNA	0.577523	0	1	1	mmu:404545	Anoctamin-7
Ano8	mRNA	1090.72	1426	1059	1240	mmu:382014	Anoctamin-8
Anp32a	mRNA	2478.68	2783	1925	3932	mmu:11737	Acidic leucine-rich nuclear phosphoprotein 32 family member A
Anp32b	mRNA	1190.59	828	945	2454	mmu:67628	Putative uncharacterized protein
Anp32e	mRNA	3856.37	3292	3217	7052	mmu:66471	Acidic leucine-rich nuclear phosphoprotein 32 family member E
Anpep	mRNA	3.74231	4	8	0	mmu:16790	Aminopeptidase N
Antxr1	mRNA	1399.61	1877	1181	1752	mmu:69538	Anthrax toxin receptor 1
Antxr2	mRNA	190.73	171	161	337	mmu:71914	Putative uncharacterized protein
Anxa1	mRNA	0.261155	0	0	1	mmu:16952	Annexin A1
Anxa11	mRNA	42.3809	53	37	56	mmu:11744	Annexin A11
Anxa2	mRNA	417.974	310	648	456	mmu:12306	Annexin A2
Anxa3	mRNA	11.1518	2	16	21	mmu:11745	Annexin A3
Anxa4	mRNA	44.8972	50	47	57	mmu:11746	Annexin A4
Anxa5	mRNA	362.731	360	428	453	mmu:11747	Annexin A5
Anxa6	mRNA	4141.27	3424	4323	6650	mmu:11749	Annexin A6
Anxa7	mRNA	214.667	227	259	245	mmu:11750	Annexin A7
Anxa8	mRNA	0	0	0	0	mmu:11752	Annexin A8
Anxa9	mRNA	23.4377	20	31	29	mmu:71790	Annexin A9
Aoah	mRNA	0	0	0	0	mmu:27052	Acyloxyacyl hydrolase
Aoc2	mRNA	96.824	152	78	100	mmu:237940	Retina-specific copper amine oxidase
Aoc3	mRNA	37.2715	19	60	48	mmu:11754	Membrane primary amine oxidase
Aox1	mRNA	23.7817	28	17	38	mmu:11761	Aldehyde oxidase 1
Aox3	mRNA	0	0	0	0	mmu:71724	Aldehyde oxidase 3
Aox4	mRNA	0	0	0	0	mmu:71872	Aox4 protein
Ap1ar	mRNA	443.681	526	364	648	mmu:211556	AP1AR
Ap1b1	mRNA	3449.67	3973	4579	3055	mmu:11764	AP-1 complex subunit beta-1
Ap1g1	mRNA	2260.3	2485	2220	3084	mmu:11765	AP-1 complex subunit gamma-1
Ap1g2	mRNA	25.045	20	27	40	mmu:11766	AP-1 complex subunit gamma-like 2
Ap1m1	mRNA	5000.05	4972	6084	6010	mmu:11767	AP-1 complex subunit mu-1
Ap1m2	mRNA	0	0	0	0	mmu:11768	Putative uncharacterized protein
Ap1s1	mRNA	2710.6	2181	3444	3678	mmu:11769	AP-1 complex subunit sigma-1A
Ap1s2	mRNA	302.412	431	261	342	mmu:108012	AP-1 complex subunit sigma-2
Ap1s3	mRNA	1.71904	1	2	3	mmu:252903	AP-1 complex subunit sigma-3
Ap2a1	mRNA	5436.62	5742	6608	6154	mmu:11771	AP-2 complex subunit alpha-1
Ap2a2	mRNA	5057.58	5330	6430	5396	mmu:11772	AP-2 complex subunit alpha-2
Ap2b1	mRNA	8307.83	8838	10222	9180	mmu:71770	AP-2 complex subunit beta
Ap2m1	mRNA	2785.2	2694	3689	3072	mmu:11773	AP-2 complex subunit mu
Ap2s1	mRNA	3093.65	2807	3973	3778	mmu:232910	AP-2 complex subunit sigma
Ap3b1	mRNA	1185.11	1528	1022	1528	mmu:11774	Putative uncharacterized protein
Ap3b2	mRNA	1704.14	1987	2262	1481	mmu:11775	AP-3 complex subunit beta-2
Ap3d1	mRNA	5637.39	6798	6680	5611	mmu:11776	AP-3 complex subunit delta-1
Ap3m1	mRNA	550.835	535	633	722	mmu:55946	AP-3 complex subunit mu-1
Ap3m2	mRNA	2831.14	2790	3512	3351	mmu:64933	Putative uncharacterized protein
Ap3s1	mRNA	159.307	198	158	189	mmu:11777	MCG3457, isoform CRA_b
Ap3s2	mRNA	4078.97	4586	5108	4113	mmu:11778	Adaptor-related protein complex 3, sigma 2 subunit
Ap4b1	mRNA	546.937	505	656	714	mmu:67489	AP-4 complex subunit beta-1
Ap4e1	mRNA	224.947	340	95	352	mmu:108011	AP-4 complex subunit epsilon-1
Ap4m1	mRNA	583.915	706	578	717	mmu:11781	AP-4 complex subunit mu-1
Ap4s1	mRNA	160.69	160	207	179	mmu:11782	Ap4s1 protein
Ap5b1	mRNA	138.801	141	156	179	mmu:381201	AP-5 complex subunit beta-1
Ap5m1	mRNA	254.575	300	203	381	mmu:74385	AP-5 complex subunit mu-1
Ap5s1	mRNA	466.857	467	606	512	mmu:69596	AP-5 complex subunit sigma-1
Ap5z1	mRNA	541.502	640	607	596	mmu:231855	C330006K01Rik protein
Apaf1	mRNA	595.7	623	471	988	mmu:11783	Apoptotic peptidase activating factor 1, isoform CRA_a
Apba1	mRNA	576.185	909	578	452	mmu:319924	Amyloid beta A4 precursor protein-binding family A member 1
Apba2	mRNA	2126.2	2842	2057	2354	mmu:11784	Amyloid beta A4 precursor protein-binding family A member 2
Apba3	mRNA	768.408	880	865	874	mmu:57267	Amyloid beta A4 precursor protein-binding family A member 3
Apbb1	mRNA	6479.29	8331	8014	5441	mmu:11785	Amyloid beta A4 precursor protein-binding family B member 1
Apbb1ip	mRNA	1.40267	1	1	3	mmu:54519	Amyloid beta (A4) protein-binding, family B, member 1 interacting protein, isoform CRA_a
Apbb2	mRNA	256.501	308	194	390	mmu:11787	Amyloid beta A4 precursor protein-binding family B member 2
Apbb3	mRNA	424.171	578	416	450	mmu:225372	Putative uncharacterized protein
Apc	mRNA	3667.33	4973	1220	6798	mmu:11789	Adenomatosis polyposis coli
Apc2	mRNA	5360.53	7306	6764	3860	mmu:23805	Adenomatous polyposis coli protein 2
Apcdd1	mRNA	1948.39	2380	2080	2181	mmu:494504	Protein APCDD1
Apeh	mRNA	2584.94	2899	3341	2489	mmu:235606	Acylamino-acid-releasing enzyme
Apex1	mRNA	4165.01	3576	5362	5306	mmu:11792	DNA-(apurinic or apyrimidinic site) lyase
Apex2	mRNA	395.479	360	515	473	mmu:77622	DNA-(apurinic or apyrimidinic site) lyase 2
Aph1a	mRNA	746.708	726	943	875	mmu:226548	Putative uncharacterized protein
Aph1b	mRNA	720.693	739	760	982	mmu:208117	Gamma-secretase subunit APH-1B
Aph1c	mRNA	148.479	192	184	123	mmu:68318	Putative gamma-secretase subunit APH-1C
Api5	mRNA	1781.66	1848	1827	2466	mmu:11800	Apoptosis inhibitor 5
Apip	mRNA	371.632	375	488	397	mmu:56369	Methylthioribulose-1-phosphate dehydratase
Apitd1	mRNA	153.251	79	176	282	mmu:69928	Centromere protein S
Aplf	mRNA	241.644	285	245	298	mmu:72103	Putative uncharacterized protein
Apln	mRNA	92.9436	50	80	201	mmu:30878	Apelin
Aplnr	mRNA	0	0	0	0	mmu:23796	Putative uncharacterized protein
Aplp1	mRNA	4838.51	5264	6788	4200	mmu:11803	Amyloid-like protein 1
Aplp2	mRNA	9518.34	12409	8123	12217	mmu:11804	Amyloid-like protein 2
Apmap	mRNA	1128.5	1198	1329	1322	mmu:71881	Adipocyte plasma membrane-associated protein
Apoa1	mRNA	1.21136	4	0	0	mmu:11806	Apolipoprotein A-I
Apoa1bp	mRNA	2345.5	2468	3128	2330	mmu:246703	NAD(P)H-hydrate epimerase
Apoa2	mRNA	25.2647	16	34	37	mmu:11807	Apolipoprotein A-II
Apob	mRNA	0	0	0	0	mmu:238055	Apolipoprotein B-100
Apobec1	mRNA	75.9004	75	93	91	mmu:11810	C->U-editing enzyme APOBEC-1
Apobec3	mRNA	294.757	315	314	383	mmu:80287	Apobec3 splice variant
Apobr	mRNA	7.31759	7	9	9	mmu:171504	Apolipoprotein B receptor
Apoc1	mRNA	23.7594	27	41	10	mmu:11812	Apolipoprotein C-I
Apod	mRNA	24.6074	7	62	11	mmu:11815	Apolipoprotein D
Apoe	mRNA	24226.5	38771	26904	15215	mmu:11816	Apolipoprotein E
Apoh	mRNA	4.47056	4	7	4	mmu:11818	Beta-2-glycoprotein 1
Apol7a	mRNA	0	0	0	0	mmu:75761	Apolipoprotein L 7a
Apol7b	mRNA	0.632737	0	2	0	mmu:278679	Protein Apol7b
Apol8	mRNA	4.1553	8	3	3	mmu:239552	Protein Apol8
Apol9a	mRNA	0	0	0	0	mmu:223672	Apol9b protein
Apold1	mRNA	10.6157	6	8	24	mmu:381823	Protein Apold1
Apom	mRNA	5.36556	8	6	4	mmu:55938	Apolipoprotein M
Apon	mRNA	4.35875	3	1	12	mmu:28194	Apolipoprotein N, isoform CRA_a
Apoo	mRNA	18.4485	25	22	15	mmu:68316	Apolipoprotein O
Apool	mRNA	215.33	151	300	286	mmu:68117	MICOS complex subunit Mic27
Apopt1	mRNA	742.12	659	1024	837	mmu:68020	Apoptogenic protein 1, mitochondrial
App	mRNA	7778.6	11226	7258	7975	mmu:11820	Amyloid beta A4 protein
Appbp2	mRNA	1143.35	1175	953	1861	mmu:66884	Amyloid protein-binding protein 2
Appl1	mRNA	589.57	726	391	942	mmu:72993	DCC-interacting protein 13-alpha
Appl2	mRNA	2771.15	3689	2390	3438	mmu:216190	DCC-interacting protein 13-beta
Aprt	mRNA	1152.92	1103	1597	1201	mmu:11821	Adenine phosphoribosyltransferase
Aptx	mRNA	866.543	1069	953	924	mmu:66408	Aprataxin
Aqp1	mRNA	36.2907	38	61	21	mmu:11826	Aquaporin-1
Aqp11	mRNA	98.6783	97	120	120	mmu:66333	Aquaporin-11
Aqp4	mRNA	1527.29	2363	1107	1767	mmu:11829	Aquaporin-4
Aqp5	mRNA	31.2556	39	40	26	mmu:11830	Aqp5 protein
Aqp6	mRNA	0.261155	0	0	1	mmu:11831	Aqp6 protein
Aqp9	mRNA	110.122	182	107	81	mmu:64008	Aquaporin-9
Aqr	mRNA	2221.51	2573	2118	2957	mmu:11834	Intron-binding protein aquarius
Ar	mRNA	7.52354	7	8	11	mmu:11835	Androgen receptor
Araf	mRNA	1480.31	1671	1559	1842	mmu:11836	Serine/threonine-protein kinase A-Raf
Arap1	mRNA	1659.99	2054	1899	1674	mmu:69710	Arf-GAP with Rho-GAP domain, ANK repeat and PH domain-containing protein 1
Arap2	mRNA	837.05	1236	411	1274	mmu:212285	Arf-GAP with Rho-GAP domain, ANK repeat and PH domain-containing protein 2
Arap3	mRNA	0.522309	0	0	2	mmu:106952	Putative uncharacterized protein
Arc	mRNA	120.34	55	142	225	mmu:11838	Activity-regulated cytoskeleton-associated protein
Arcn1	mRNA	2624.65	2794	2659	3589	mmu:213827	Putative uncharacterized protein
Areg	mRNA	4.08296	0	3	12	mmu:11839	Amphiregulin
Arel1	mRNA	2007.51	2530	2101	2208	mmu:68497	Apoptosis-resistant E3 ubiquitin protein ligase 1
Arf1	mRNA	7630.43	7027	9821	9172	mmu:11840	ADP-ribosylation factor 1
Arf2	mRNA	1540.25	1520	2172	1504	mmu:11841	ADP-ribosylation factor 2
Arf3	mRNA	4712.41	5245	5157	5715	mmu:11842	ADP-ribosylation factor 3
Arf4	mRNA	5136.24	5617	6200	5643	mmu:11843	ADP-ribosylation factor 4
Arf5	mRNA	3808.29	4242	4552	4149	mmu:11844	ADP-ribosylation factor 5
Arf6	mRNA	755.394	765	806	1029	mmu:11845	ADP-ribosylation factor 6
Arfgap1	mRNA	1992.31	2318	2298	2157	mmu:228998	Arfgap1 protein
Arfgap2	mRNA	2738.11	2803	3345	3182	mmu:77038	Zinc finger protein 289
Arfgap3	mRNA	501.017	596	607	492	mmu:66251	ADP-ribosylation factor GTPase-activating protein 3
Arfgef1	mRNA	799.852	1105	470	1212	mmu:211673	Brefeldin A-inhibited guanine nucleotide-exchange protein 1
Arfgef2	mRNA	865.752	1063	754	1169	mmu:99371	Brefeldin A-inhibited guanine nucleotide-exchange protein 2
Arfip1	mRNA	576.592	658	510	827	mmu:99889	Protein Arfip1
Arfip2	mRNA	2137.76	2237	2671	2356	mmu:76932	Arfaptin-2
Arfrp1	mRNA	801.298	885	965	873	mmu:76688	ADP-ribosylation factor-related protein 1
Arg1	mRNA	1.04462	0	0	4	mmu:11846	Arginase-1
Arg2	mRNA	11.4735	9	26	2	mmu:11847	Arginase-2, mitochondrial
Arglu1	mRNA	1131.84	1419	759	1769	mmu:234023	Putative uncharacterized protein
Arhgap1	mRNA	4281.24	4628	5514	4347	mmu:228359	Rho GTPase-activating protein 1
Arhgap10	mRNA	179.89	173	176	275	mmu:78514	Rho GTPase-activating protein 10
Arhgap11a	mRNA	612.972	306	238	1704	mmu:228482	Rho GTPase-activating protein 11A
Arhgap12	mRNA	523.908	736	301	788	mmu:75415	Rho GTPase-activating protein 12
Arhgap15	mRNA	0	0	0	0	mmu:76117	Rho GTPase-activating protein 15
Arhgap17	mRNA	564.872	704	438	816	mmu:70497	Rho GTPase-activating protein 17
Arhgap18	mRNA	247.475	157	154	579	mmu:73910	Rho GTPase-activating protein 18
Arhgap19	mRNA	602.881	292	605	1237	mmu:71085	Rho GTPase-activating protein 19
Arhgap20	mRNA	55.2583	50	36	110	mmu:244867	Rho GTPase-activating protein 20
Arhgap21	mRNA	4356.05	6275	3251	5465	mmu:71435	Rho GTPase-activating protein 21
Arhgap22	mRNA	13.2044	11	18	16	mmu:239027	Rho GTPase activating protein 22
Arhgap23	mRNA	730.2	1095	758	608	mmu:58996	Rho GTPase-activating protein 23
Arhgap24	mRNA	14.8657	7	18	27	mmu:231532	Rho GTPase-activating protein 24
Arhgap25	mRNA	1.54126	3	2	0	mmu:232201	Rho GTPase activating protein 25
Arhgap26	mRNA	137.672	134	103	247	mmu:71302	Arhgap26 protein
Arhgap27	mRNA	10.6588	8	12	17	mmu:544817	Rho GTPase-activating protein 27
Arhgap28	mRNA	11.6763	10	10	21	mmu:268970	Rho GTPase-activating protein 28
Arhgap29	mRNA	68.159	53	64	122	mmu:214137	Rho GTPase-activating protein 29
Arhgap30	mRNA	0.605682	2	0	0	mmu:226652	Rho GTPase-activating protein 30
Arhgap31	mRNA	1502.85	1637	1534	1998	mmu:12549	Rho GTPase-activating protein 31
Arhgap32	mRNA	2608.26	3442	1769	3853	mmu:330914	GTPase-activating protein for Cdc42 and Rac1
Arhgap33	mRNA	3016.94	3080	4156	2946	mmu:233071	Putative uncharacterized protein
Arhgap36	mRNA	6.06593	3	13	4	mmu:75404	Rho GTPase-activating protein 36
Arhgap39	mRNA	1194.06	1547	1340	1155	mmu:223666	DNA segment, Chr 15, Wayne State University 169, expressed, isoform CRA_a
Arhgap4	mRNA	15.9164	21	17	16	mmu:171207	Protein Arhgap4
Arhgap40	mRNA	0.316368	0	1	0	mmu:545481	Rho GTPase-activating protein 40
Arhgap42	mRNA	532.489	604	400	854	mmu:71544	Rho GTPase-activating protein 42
Arhgap44	mRNA	484.089	652	523	464	mmu:216831	Rho GTPase-activating protein 44
Arhgap5	mRNA	532.437	835	201	827	mmu:11855	Rho GTPase activating protein 5
Arhgap6	mRNA	6.39277	3	0	21	mmu:11856	Rho GTPase activating protein 6, isoform CRA_c
Arhgap9	mRNA	0	0	0	0	mmu:216445	ArhGAP9
Arhgdia	mRNA	19708.4	18085	24158	25229	mmu:192662	Rho GDP-dissociation inhibitor 1
Arhgdib	mRNA	0.61921	1	1	0	mmu:11857	Rho GDP-dissociation inhibitor 2
Arhgdig	mRNA	89.3527	52	179	65	mmu:14570	Rho GDP-dissociation inhibitor 3
Arhgef1	mRNA	1151.94	1441	1201	1285	mmu:16801	Rho guanine nucleotide exchange factor 1
Arhgef10	mRNA	627.021	830	584	731	mmu:234094	Rho guanine nucleotide exchange factor 10
Arhgef10l	mRNA	4691.79	6121	5229	4533	mmu:72754	Rho guanine nucleotide exchange factor 10-like protein
Arhgef11	mRNA	1968.8	2374	1986	2380	mmu:213498	Protein Arhgef11
Arhgef12	mRNA	2154.24	3117	1345	3005	mmu:69632	Rho guanine nucleotide exchange factor 12
Arhgef15	mRNA	2.9293	1	5	4	mmu:442801	Rho guanine nucleotide exchange factor 15
Arhgef16	mRNA	24.3962	46	24	11	mmu:230972	Rho guanine nucleotide exchange factor 16
Arhgef17	mRNA	1611.99	1977	1575	1972	mmu:207212	Rho guanine nucleotide exchange factor 17
Arhgef18	mRNA	1773.14	2254	1929	1839	mmu:102098	Rho guanine nucleotide exchange factor 18
Arhgef19	mRNA	492.414	713	623	304	mmu:213649	Rho guanine nucleotide exchange factor 19
Arhgef2	mRNA	2906.94	3252	2909	3836	mmu:16800	Rho guanine nucleotide exchange factor 2
Arhgef25	mRNA	604.76	807	709	521	mmu:52666	Rho guanine nucleotide exchange factor 25
Arhgef26	mRNA	2607.61	3632	2361	2913	mmu:622434	Protein Arhgef26
Arhgef28	mRNA	115.106	91	143	162	mmu:110596	Rho-guanine nucleotide exchange factor
Arhgef3	mRNA	333.533	318	314	528	mmu:71704	Rho guanine nucleotide exchange factor 3
Arhgef33	mRNA	13.8255	23	6	19	mmu:381112	Rho guanine nucleotide exchange factor 33
Arhgef37	mRNA	16.7675	16	22	19	mmu:328967	Rho guanine nucleotide exchange factor 37
Arhgef39	mRNA	135.232	45	126	313	mmu:230098	Rho guanine nucleotide exchange factor 39
Arhgef4	mRNA	1117.51	1084	1249	1509	mmu:226970	Rho guanine nucleotide exchange factor 4
Arhgef40	mRNA	4908.59	6283	4937	5529	mmu:268739	Rho guanine nucleotide exchange factor 40
Arhgef5	mRNA	0.563996	1	0	1	mmu:54324	Protein Arhgef5
Arhgef6	mRNA	38.6148	63	18	53	mmu:73341	Rho guanine nucleotide exchange factor 6
Arhgef7	mRNA	4187.25	4822	5051	4323	mmu:54126	Rho guanine nucleotide exchange factor 7
Arhgef9	mRNA	1305.22	1629	969	1935	mmu:236915	Rho guanine nucleotide exchange factor 9
Arid1a	mRNA	5180.3	6810	4929	5968	mmu:93760	AT-rich interactive domain-containing protein 1A
Arid1b	mRNA	1931.46	2804	1704	2080	mmu:239985	Protein Arid1b
Arid2	mRNA	1789.87	2556	1058	2608	mmu:77044	Protein Arid2
Arid3a	mRNA	61.8894	88	47	78	mmu:13496	AT-rich interactive domain-containing protein 3A
Arid3b	mRNA	91.3113	107	102	102	mmu:56380	AT rich interactive domain 3B (BRIGHT-like)
Arid3c	mRNA	6.48002	11	5	6	mmu:550619	AT-rich interactive domain-containing protein 3C
Arid4a	mRNA	201.281	289	88	329	mmu:238247	Arid4a protein
Arid4b	mRNA	341.235	572	82	544	mmu:94246	AT-rich interactive domain-containing protein 4B
Arid5a	mRNA	119.402	139	142	124	mmu:214855	AT-rich interactive domain-containing protein 5A
Arid5b	mRNA	709.355	941	492	1029	mmu:71371	Putative uncharacterized protein
Arih1	mRNA	1018.6	1272	763	1501	mmu:23806	E3 ubiquitin-protein ligase ARIH1
Arih2	mRNA	1236.01	1546	1287	1381	mmu:23807	E3 ubiquitin-protein ligase ARIH2
Arl1	mRNA	656.427	680	719	854	mmu:104303	ADP-ribosylation factor-like protein 1
Arl10	mRNA	374.111	383	437	459	mmu:56795	ADP-ribosylation factor-like protein 10
Arl11	mRNA	0.908523	3	0	0	mmu:219144	ADP-ribosylation factor-like protein 11
Arl13b	mRNA	201.116	240	122	344	mmu:68146	ADP-ribosylation factor-like protein 13B
Arl14ep	mRNA	592.224	716	475	862	mmu:212772	ARL14 effector protein
Arl15	mRNA	338.322	361	373	425	mmu:218639	Arl15 protein
Arl16	mRNA	312.854	265	391	417	mmu:70317	Protein Arl16
Arl2	mRNA	602.773	537	787	732	mmu:56327	ADP-ribosylation factor-like protein 2
Arl2bp	mRNA	5957.29	6079	7109	7150	mmu:107566	ADP-ribosylation factor-like protein 2-binding protein
Arl3	mRNA	1613.14	1612	2174	1674	mmu:56350	Putative uncharacterized protein
Arl4a	mRNA	792.226	791	1146	728	mmu:11861	MCG5062, isoform CRA_a
Arl4c	mRNA	1062.47	1494	988	1139	mmu:320982	ADP-ribosylation factor-like protein 4C
Arl4d	mRNA	45.5031	49	54	52	mmu:80981	ADP-ribosylation factor-like protein 4D
Arl5a	mRNA	717.091	791	594	1109	mmu:75423	ADP-ribosylation factor-like 5A
Arl5b	mRNA	138.38	157	89	240	mmu:75869	ADP-ribosylation factor-like protein 5B
Arl5c	mRNA	24.9947	30	28	27	mmu:217151	ADP-ribosylation factor-like protein 5C
Arl6	mRNA	191.215	176	166	327	mmu:56297	ADP-ribosylation factor-like protein 6
Arl6ip1	mRNA	6138.31	4482	8183	8394	mmu:54208	ADP-ribosylation factor-like 6 interacting protein 1
Arl6ip4	mRNA	594.652	627	624	794	mmu:65105	ADP-ribosylation factor-like 6 interacting protein 4
Arl6ip5	mRNA	2105.41	2239	2656	2248	mmu:65106	PRA1 family protein 3
Arl6ip6	mRNA	263.546	247	169	518	mmu:65103	ADP-ribosylation factor-like 6 interacting protein 6
Arl8a	mRNA	7556.69	8869	9157	7558	mmu:68724	ADP-ribosylation factor-like protein 8A
Arl8b	mRNA	1753.62	1866	2015	2110	mmu:67166	ADP-ribosylation factor-like protein 8B
Arl9	mRNA	6.06786	14	0	7	mmu:384185	Protein Arl9
Armc1	mRNA	1119.25	1097	1233	1520	mmu:74252	Armadillo repeat-containing protein 1
Armc10	mRNA	582.989	603	639	759	mmu:67211	Armadillo repeat-containing protein 10
Armc2	mRNA	54.6742	86	55	43	mmu:213402	Armadillo repeat-containing protein 2
Armc3	mRNA	3.90657	3	7	3	mmu:70882	Armadillo repeat-containing protein 3
Armc4	mRNA	0.783464	0	0	3	mmu:74934	Armadillo repeat-containing protein 4
Armc5	mRNA	949.362	1130	1092	1002	mmu:233912	Armadillo repeat-containing protein 5
Armc6	mRNA	1089.63	1154	1415	1120	mmu:76813	Armadillo repeat-containing protein 6
Armc7	mRNA	172.361	239	179	166	mmu:276905	Armadillo repeat-containing protein 7
Armc8	mRNA	412.813	469	373	585	mmu:74125	Armadillo repeat-containing protein 8
Armc9	mRNA	512.049	538	581	633	mmu:78795	LisH domain-containing protein ARMC9
Armcx1	mRNA	140.022	170	90	230	mmu:78248	Armadillo repeat-containing X-linked protein 1
Armcx2	mRNA	1780.19	1724	2069	2311	mmu:67416	Armadillo repeat-containing X-linked protein 2
Armcx3	mRNA	194.249	203	158	317	mmu:71703	Armadillo repeat-containing X-linked protein 3
Armcx4	mRNA	997.469	1424	346	1749	mmu:100503043	Armcx4 protein
Armcx5	mRNA	85.6233	101	65	132	mmu:494468	Armadillo repeat-containing X-linked protein 5
Armcx6	mRNA	88.0223	91	116	91	mmu:278097	Protein ARMCX6
Arnt	mRNA	666.435	802	548	958	mmu:11863	Aryl hydrocarbon receptor nuclear translocator
Arnt2	mRNA	6376.92	8157	5771	7968	mmu:11864	Aryl hydrocarbon receptor nuclear translocator 2
Arntl	mRNA	992.981	1174	917	1330	mmu:11865	Aryl hydrocarbon receptor nuclear translocator-like, isoform CRA_b
Arntl2	mRNA	18.3325	21	4	41	mmu:272322	Aryl hydrocarbon receptor nuclear translocator-like protein 2
Arpc1a	mRNA	3623.63	3683	4723	3883	mmu:56443	Actin-related protein 2/3 complex subunit 1A
Arpc1b	mRNA	279.209	169	294	517	mmu:11867	Actin-related protein 2/3 complex subunit 1B
Arpc2	mRNA	1990.73	1726	2896	2113	mmu:76709	Actin-related protein 2/3 complex subunit 2
Arpc3	mRNA	2512.86	2303	3318	2932	mmu:56378	Actin-related protein 2/3 complex subunit 3
Arpc4	mRNA	2868.23	2703	3800	3245	mmu:68089	Actin-related protein 2/3 complex subunit 4
Arpc5	mRNA	1752.32	1763	2074	2153	mmu:67771	Actin-related protein 2/3 complex subunit 5
Arpc5l	mRNA	691.936	684	853	823	mmu:74192	Actin-related protein 2/3 complex subunit 5-like protein
Arpp19	mRNA	1393.85	1361	1646	1765	mmu:59046	cAMP-regulated phosphoprotein 19
Arpp21	mRNA	54.2474	56	51	81	mmu:74100	cAMP-regulated phosphoprotein 21
Arr3	mRNA	0	0	0	0	mmu:170735	Arrestin-C
Arrb1	mRNA	2438.36	3167	2882	2173	mmu:109689	Beta-arrestin-1
Arrb2	mRNA	1416.98	1579	1820	1390	mmu:216869	Beta-arrestin-2
Arrdc1	mRNA	75.4286	108	69	80	mmu:215705	Arrestin domain-containing protein 1
Arrdc2	mRNA	201.768	222	242	222	mmu:70807	Arrestin domain-containing 2
Arrdc3	mRNA	693.312	640	651	1124	mmu:105171	Arrestin domain-containing protein 3
Arrdc4	mRNA	675.991	905	719	668	mmu:66412	Arrestin domain-containing 4
Arsa	mRNA	627.068	804	718	599	mmu:11883	Arylsulfatase A
Arsb	mRNA	906.466	1310	813	967	mmu:11881	Arsb protein
Arsg	mRNA	189.627	247	235	155	mmu:74008	Arylsulfatase G
Arsi	mRNA	7.75653	5	9	13	mmu:545260	Arylsulfatase I
Arsj	mRNA	2.02188	2	2	3	mmu:271970	Arylsulfatase J
Arsk	mRNA	213.765	313	173	246	mmu:77041	Arylsulfatase K
Art3	mRNA	0.866837	2	0	1	mmu:109979	Art3 protein
Art5	mRNA	3.93473	5	6	2	mmu:11875	Art5 protein
Artn	mRNA	3.61836	5	5	2	mmu:11876	Artemin
Arv1	mRNA	290.138	332	279	388	mmu:68865	ARV1 homolog (Yeast)
Arvcf	mRNA	3575.1	4771	4205	3063	mmu:11877	Armadillo repeat protein deleted in velo-cardio-facial syndrome homolog
Arx	mRNA	983.11	1229	1094	1014	mmu:11878	Homeobox protein ARX
Arxes1	mRNA	549.981	488	601	812	mmu:76219	Signal peptidase complex subunit 3
Arxes2	mRNA	453.131	424	475	668	mmu:76976	adipocyte-related X-chromosome expressed sequence 2
As3mt	mRNA	36.4254	50	26	50	mmu:57344	Putative uncharacterized protein
Asah1	mRNA	1278.84	1296	1244	1887	mmu:11886	Acid ceramidase
Asah2	mRNA	24.7084	43	13	29	mmu:54447	Asah2 protein
Asap1	mRNA	1546.53	2245	1081	2009	mmu:13196	Arf-GAP with SH3 domain, ANK repeat and PH domain-containing protein 1
Asap2	mRNA	1224.11	1712	1069	1407	mmu:211914	Arf-GAP with SH3 domain, ANK repeat and PH domain-containing protein 2
Asap3	mRNA	688.525	907	708	727	mmu:230837	Arf-GAP with SH3 domain, ANK repeat and PH domain-containing protein 3
Asb1	mRNA	1260.44	1334	1705	1214	mmu:65247	Ankyrin repeat and SOCS box-containing protein 1, isoform CRA_c
Asb10	mRNA	0.316368	0	1	0	mmu:117590	Ankyrin repeat and SOCS box protein 10
Asb11	mRNA	0	0	0	0	mmu:68854	Ankyrin repeat and SOCS box protein 11
Asb13	mRNA	536.775	712	415	727	mmu:142688	Ankyrin repeat and SOCS box protein 13
Asb16	mRNA	0	0	0	0	mmu:217217	Asb16 protein
Asb18	mRNA	2.79321	4	5	0	mmu:208372	Asb18 protein
Asb2	mRNA	0.261155	0	0	1	mmu:65256	Ankyrin repeat and SOCS box protein 2
Asb3	mRNA	285.325	270	390	307	mmu:65257	Ankyrin repeat and SOCS box protein 3
Asb4	mRNA	7.41311	7	6	13	mmu:65255	Ankyrin repeat and SOCS box protein 4
Asb5	mRNA	19.7813	23	24	20	mmu:76294	Ankyrin repeat and SOCs box-containing protein 5
Asb6	mRNA	1111.63	1195	1352	1233	mmu:72323	Ankyrin repeat and SOCS box-containing protein 6
Asb7	mRNA	593.181	667	605	765	mmu:117589	Ankyrin repeat and SOCS box-containing protein 7, isoform CRA_c
Asb8	mRNA	575.576	605	735	612	mmu:78541	Putative uncharacterized protein
Ascc1	mRNA	1215.46	1241	1585	1295	mmu:69090	Activating signal cointegrator 1 complex subunit 1, isoform CRA_c
Ascc2	mRNA	1302.19	1593	1296	1569	mmu:75452	Putative uncharacterized protein
Ascc3	mRNA	140.646	151	92	252	mmu:77987	Ascc3 protein
Ascl1	mRNA	1206.43	1082	1234	1870	mmu:17172	Achaete-scute homolog 1
Ascl2	mRNA	12.1887	20	7	15	mmu:17173	Achaete-scute homolog 2
Asf1a	mRNA	375.454	406	373	515	mmu:66403	Histone chaperone ASF1A
Asf1b	mRNA	321.167	62	359	723	mmu:66929	Histone chaperone ASF1B
Asgr1	mRNA	2.36641	4	2	2	mmu:11889	Asialoglycoprotein receptor 1
Ash1l	mRNA	1584.35	2610	639	2266	mmu:192195	Histone-lysine N-methyltransferase ASH1L
Ash2l	mRNA	2225.16	2260	2548	2813	mmu:23808	Set1/Ash2 histone methyltransferase complex subunit ASH2
Asic1	mRNA	4309.07	5515	5476	3471	mmu:11419	Accn2 protein
Asic2	mRNA	34.8162	39	43	36	mmu:11418	Amiloride-sensitive cation channel 1, neuronal (Degenerin)
Asic3	mRNA	4.74745	11	2	3	mmu:171209	Acid-sensing ion channel 3
Asic4	mRNA	130.238	149	203	80	mmu:241118	Acid-sensing ion channel 4
Asl	mRNA	497.611	536	619	534	mmu:109900	Argininosuccinate lyase
Asna1	mRNA	4706.2	4409	6002	5637	mmu:56495	ATPase Asna1
Asns	mRNA	1088.97	672	1729	1296	mmu:27053	Asparagine synthetase [glutamine-hydrolyzing]
Asnsd1	mRNA	671.966	609	827	865	mmu:70396	Asparagine synthetase domain-containing protein 1
Aspa	mRNA	4.78665	7	1	9	mmu:11484	Aspartoacylase
Aspdh	mRNA	203.931	280	209	203	mmu:68352	Putative L-aspartate dehydrogenase
Aspg	mRNA	0.302841	1	0	0	mmu:104816	60 kDa lysophospholipase
Asph	mRNA	1036.36	1237	695	1692	mmu:65973	Aspartyl/asparaginyl beta-hydroxylase
Asphd1	mRNA	12.3372	12	11	20	mmu:233879	Aspartate beta-hydroxylase domain-containing protein 1
Asphd2	mRNA	1274.73	1513	1649	1129	mmu:72898	Aspartate beta-hydroxylase domain-containing protein 2
Aspm	mRNA	481.82	236	148	1392	mmu:12316	Abnormal spindle-like microcephaly associated splice variant 1
Aspn	mRNA	0	0	0	0	mmu:66695	Aspn protein
Asprv1	mRNA	9.3	16	5	11	mmu:67855	Retroviral-like aspartic protease 1
Aspscr1	mRNA	2499.13	2745	2958	2803	mmu:68938	Tether-containing UBX domain for GLUT4
Asrgl1	mRNA	9370.19	11575	11400	8647	mmu:66514	Isoaspartyl peptidase/L-asparaginase
Ass1	mRNA	2.49037	3	5	0	mmu:11898	Argininosuccinate synthase
Aste1	mRNA	114.521	76	139	182	mmu:66595	Protein asteroid homolog 1
Astn1	mRNA	8992.1	11740	8992	9925	mmu:11899	Astrotactin-1
Astn2	mRNA	740.437	931	1001	543	mmu:56079	Astrotactin-2
Asun	mRNA	687.699	675	679	1028	mmu:71177	Protein asunder homolog
Asxl1	mRNA	2737.74	3263	2660	3477	mmu:228790	Putative Polycomb group protein ASXL1
Asxl2	mRNA	552.164	743	273	922	mmu:75302	Asxl2 protein
Asxl3	mRNA	210.182	298	162	263	mmu:211961	Putative Polycomb group protein ASXL3
Atad1	mRNA	978.952	1104	957	1309	mmu:67979	ATPase family AAA domain-containing protein 1
Atad2	mRNA	200.636	54	74	616	mmu:70472	MCG7707
Atad2b	mRNA	472.139	710	154	798	mmu:320817	Protein Atad2b
Atad3a	mRNA	1472.6	1489	1779	1757	mmu:108888	ATPase family AAA domain-containing protein 3
Atad5	mRNA	123.093	80	50	318	mmu:237877	Atad5 protein
Atat1	mRNA	3593.61	4268	5024	2725	mmu:73242	Alpha-tubulin N-acetyltransferase 1
Atcay	mRNA	2383.74	2850	3622	1435	mmu:16467	Caytaxin
Ate1	mRNA	491.987	657	317	738	mmu:11907	Arginyl-tRNA--protein transferase 1
Atf1	mRNA	143.692	163	105	234	mmu:11908	Cyclic AMP-dependent transcription factor ATF-1
Atf2	mRNA	588.049	734	452	853	mmu:11909	Cyclic AMP-dependent transcription factor ATF-2
Atf3	mRNA	17.8695	24	17	20	mmu:11910	Activating transcription factor 3
Atf4	mRNA	4326.93	4369	4872	5600	mmu:11911	Cyclic AMP-dependent transcription factor ATF-4
Atf5	mRNA	1128.03	965	1241	1697	mmu:107503	Cyclic AMP-dependent transcription factor ATF-5
Atf6	mRNA	828.445	1080	652	1130	mmu:226641	Cyclic AMP-dependent transcription factor ATF-6 alpha
Atf6b	mRNA	2104.96	2324	2664	2138	mmu:12915	Cyclic AMP-dependent transcription factor ATF-6 beta
Atf7	mRNA	277.995	362	254	337	mmu:223922	Activating transcription factor 7, isoform CRA_a
Atf7ip	mRNA	2778.31	3414	2576	3559	mmu:54343	Activating transcription factor 7-interacting protein 1
Atg10	mRNA	48.311	56	57	51	mmu:66795	Ubiquitin-like-conjugating enzyme ATG10
Atg12	mRNA	1027.2	1284	976	1262	mmu:67526	Ubiquitin-like protein ATG12
Atg13	mRNA	1719.69	2247	1969	1594	mmu:51897	D2Ertd391e protein
Atg14	mRNA	654.494	896	677	647	mmu:100504663	Beclin 1-associated autophagy-related key regulator
Atg16l1	mRNA	858.783	933	1005	989	mmu:77040	Autophagy-related protein 16-1
Atg16l2	mRNA	296.002	311	297	413	mmu:73683	Autophagy-related 16-like 2 alpha
Atg2a	mRNA	2047.73	2598	2343	1990	mmu:329015	Autophagy-related protein 2 homolog A
Atg2b	mRNA	1823.32	2227	1723	2312	mmu:76559	MKIAA4067 protein
Atg3	mRNA	461.983	568	432	587	mmu:67841	Ubiquitin-like-conjugating enzyme ATG3
Atg4a	mRNA	47.9786	52	54	58	mmu:666468	Atg4a protein
Atg4b	mRNA	3153.99	3300	4003	3401	mmu:66615	Cysteine protease ATG4B
Atg4c	mRNA	131.216	152	86	222	mmu:242557	Putative uncharacterized protein
Atg4d	mRNA	700.333	733	812	848	mmu:235040	Putative uncharacterized protein
Atg5	mRNA	610.963	670	641	786	mmu:11793	Autophagy protein 5
Atg7	mRNA	983.397	1147	1128	1069	mmu:74244	Ubiquitin-like modifier-activating enzyme ATG7
Atg9a	mRNA	3143.91	3910	3762	2947	mmu:245860	Autophagy-related protein 9A
Atg9b	mRNA	5.92596	0	8	13	mmu:213948	Autophagy-related protein 9B
Athl1	mRNA	835.302	1023	928	888	mmu:212974	Acid trehalase-like protein 1
Atic	mRNA	1981.82	1657	2503	2635	mmu:108147	5-aminoimidazole-4-carboxamide ribonucleotide formyltransferase/IMP cyclohydrolase
Atl1	mRNA	230.867	293	285	199	mmu:73991	Atl1 protein
Atl2	mRNA	475.865	511	367	785	mmu:56298	Atlastin-2
Atl3	mRNA	549.953	614	354	965	mmu:109168	Atlastin-3
Atm	mRNA	474.848	611	292	756	mmu:11920	Ataxia telangiectasia mutated homolog (Human)
Atmin	mRNA	1324.36	1726	1460	1301	mmu:234776	ATM interactor
Atn1	mRNA	3442.04	4439	3706	3543	mmu:13498	Atrophin-1
Atoh7	mRNA	0.922051	2	1	0	mmu:53404	Protein atonal homolog 7
Atoh8	mRNA	81.1879	88	108	78	mmu:71093	Protein atonal homolog 8
Atox1	mRNA	670.755	751	783	749	mmu:11927	Copper transport protein ATOX1
Atp10a	mRNA	61.4465	24	40	159	mmu:11982	Probable phospholipid-transporting ATPase VA
Atp10b	mRNA	278.217	377	294	272	mmu:319767	Phospholipid-translocating ATPase
Atp11a	mRNA	2180.8	3028	1231	3348	mmu:50770	Probable phospholipid-transporting ATPase IH
Atp11b	mRNA	311.915	522	109	457	mmu:76295	Phospholipid-translocating ATPase
Atp11c	mRNA	155.98	224	45	283	mmu:320940	Phospholipid-translocating ATPase
Atp12a	mRNA	0.605682	2	0	0	mmu:192113	Potassium-transporting ATPase alpha chain 2
Atp13a1	mRNA	2718.4	2992	3446	2765	mmu:170759	MKIAA1825 protein
Atp13a2	mRNA	3989.45	5030	5015	3368	mmu:74772	Probable cation-transporting ATPase 13A2
Atp13a3	mRNA	627.433	612	354	1264	mmu:224088	Probable cation-transporting ATPase 13A3
Atp13a4	mRNA	11.8602	22	9	9	mmu:224079	Probable cation-transporting ATPase 13A4
Atp13a5	mRNA	0.302841	1	0	0	mmu:268878	Probable cation-transporting ATPase 13A5
Atp1a1	mRNA	6026.23	6982	7515	5875	mmu:11928	Putative uncharacterized protein
Atp1a2	mRNA	41121.2	53642	45022	40714	mmu:98660	Sodium/potassium-transporting ATPase subunit alpha-2
Atp1a3	mRNA	1452.94	1284	2117	1510	mmu:232975	Sodium/potassium-transporting ATPase subunit alpha-3
Atp1a4	mRNA	27.1185	43	33	14	mmu:27222	Na+/K+ ATPase alpha 4 subunit
Atp1b1	mRNA	836.919	957	799	1127	mmu:11931	Sodium/potassium-transporting ATPase subunit beta-1
Atp1b2	mRNA	12181	15277	14097	11850	mmu:11932	Sodium/potassium-transporting ATPase subunit beta-2
Atp1b3	mRNA	806.427	611	1033	1128	mmu:11933	Sodium/potassium-transporting ATPase subunit beta-3
Atp2a1	mRNA	4.52549	7	1	8	mmu:11937	Sarcoplasmic/endoplasmic reticulum calcium ATPase 1
Atp2a2	mRNA	7174.88	8554	6888	9210	mmu:11938	Calcium-transporting ATPase
Atp2a3	mRNA	10.8073	0	16	22	mmu:53313	Calcium-transporting ATPase
Atp2b1	mRNA	520.918	591	257	998	mmu:67972	Plasma membrane calcium-transporting ATPase 1
Atp2b2	mRNA	185.451	268	205	151	mmu:11941	Plasma membrane calcium-transporting ATPase 2
Atp2b3	mRNA	14.649	10	26	13	mmu:320707	Calcium-transporting ATPase
Atp2b4	mRNA	1003.11	1435	894	1094	mmu:381290	Calcium-transporting ATPase
Atp2c1	mRNA	916.155	1132	683	1368	mmu:235574	Calcium-transporting ATPase type 2C member 1
Atp2c2	mRNA	0	0	0	0	mmu:69047	Calcium-transporting ATPase type 2C member 2
Atp4a	mRNA	92.5114	90	94	136	mmu:11944	Potassium-transporting ATPase alpha chain 1
Atp5a1	mRNA	36694.1	32154	46838	46480	mmu:11946	ATP synthase subunit alpha, mitochondrial
Atp5b	mRNA	42744.8	33735	54169	58935	mmu:11947	ATP synthase subunit beta, mitochondrial
Atp5c1	mRNA	8547.44	7103	11752	10256	mmu:11949	ATP synthase subunit gamma, mitochondrial
Atp5d	mRNA	8683.42	8711	10087	10929	mmu:66043	ATP synthase subunit delta, mitochondrial
Atp5e	mRNA	4474.15	3450	6416	5359	mmu:67126	ATP synthase subunit epsilon, mitochondrial
Atp5f1	mRNA	3554.46	3012	5197	3822	mmu:11950	ATP synthase F(0) complex subunit B1, mitochondrial
Atp5g1	mRNA	308.174	176	416	472	mmu:11951	ATP synthase F(0) complex subunit C1, mitochondrial
Atp5g2	mRNA	512.798	594	557	600	mmu:67942	ATP synthase F(0) complex subunit C2, mitochondrial
Atp5g3	mRNA	9764.82	8051	11488	14138	mmu:228033	ATP synthase F(0) complex subunit C3, mitochondrial
Atp5h	mRNA	1338.18	1184	1831	1533	mmu:71679	ATP synthase subunit d, mitochondrial
Atp5j	mRNA	1387.33	1289	1885	1534	mmu:11957	ATP synthase-coupling factor 6, mitochondrial
Atp5j2	mRNA	3747.92	2864	5393	4497	mmu:57423	ATP synthase subunit f, mitochondrial
Atp5k	mRNA	1576.88	1065	2252	2075	mmu:11958	ATP synthase subunit e, mitochondrial
Atp5l	mRNA	216.505	177	278	287	mmu:27425	ATP synthase subunit g, mitochondrial
Atp5o	mRNA	4668.68	3421	6409	6146	mmu:28080	ATP synthase subunit O, mitochondrial
Atp5s	mRNA	101.511	94	131	121	mmu:68055	ATP synthase subunit s, mitochondrial
Atp5sl	mRNA	415.768	517	570	302	mmu:66349	ATP synthase subunit s-like protein
ATP6	mRNA	6584.61	6516	6964	9221	mmu:17705	ATP synthase subunit a
Atp6ap1	mRNA	4864.14	4725	6576	5180	mmu:54411	V-type proton ATPase subunit S1
Atp6ap1l	mRNA	3.08142	2	7	1	mmu:435376	Protein Atp6ap1l
Atp6ap2	mRNA	806.139	921	789	1063	mmu:70495	Renin/prorenin receptor
Atp6v0a1	mRNA	4397.01	5250	4970	4728	mmu:11975	V-type proton ATPase subunit a
Atp6v0a2	mRNA	2147.82	2342	2443	2549	mmu:21871	V-type proton ATPase 116 kDa subunit a isoform 2
Atp6v0a4	mRNA	2.42273	8	0	0	mmu:140494	V-type proton ATPase subunit a
Atp6v0b	mRNA	2235.28	2445	2743	2401	mmu:114143	V-type proton ATPase 21 kDa proteolipid subunit
Atp6v0c	mRNA	2761.5	3145	3009	3282	mmu:11984	ATPase, H+ transporting, lysosomal V0 subunit C
Atp6v0d1	mRNA	7623.81	8242	10127	7367	mmu:11972	V-type proton ATPase subunit d 1
Atp6v0e	mRNA	2421.73	2261	3402	2530	mmu:11974	Atp6v0e protein
Atp6v0e2	mRNA	6595.14	7177	8420	6731	mmu:76252	V-type proton ATPase subunit e 2
Atp6v1a	mRNA	1990.97	2158	1827	2908	mmu:11964	V-type proton ATPase catalytic subunit A
Atp6v1b2	mRNA	5921.03	5959	7768	6352	mmu:11966	ATPase H+ transporting lysosomal V1 subunit B2
Atp6v1c1	mRNA	566.749	578	657	704	mmu:66335	Putative uncharacterized protein
Atp6v1c2	mRNA	0.316368	0	1	0	mmu:68775	V-type proton ATPase subunit C 2
Atp6v1d	mRNA	945.381	887	1175	1168	mmu:73834	V-type proton ATPase subunit D
Atp6v1e1	mRNA	2111.67	2117	2800	2239	mmu:11973	V-type proton ATPase subunit E 1
Atp6v1e2	mRNA	1.56693	0	0	6	mmu:74915	V-type proton ATPase subunit E 2
Atp6v1f	mRNA	2039.41	2102	2737	2056	mmu:66144	V-type proton ATPase subunit F
Atp6v1g1	mRNA	1558.8	1496	2020	1787	mmu:66290	Putative uncharacterized protein
Atp6v1g2	mRNA	370.895	427	530	283	mmu:66237	V-type proton ATPase subunit G 2
Atp6v1h	mRNA	1091.83	1094	1273	1370	mmu:108664	V-type proton ATPase subunit H
Atp7a	mRNA	249.399	353	126	393	mmu:11977	Copper-transporting ATPase 1
Atp7b	mRNA	199.615	225	196	266	mmu:11979	Copper-transporting ATPase 2
ATP8	mRNA	1481.96	1764	1145	2242	mmu:17706	ATP synthase protein 8
Atp8a1	mRNA	1901.12	2806	1399	2331	mmu:11980	Phospholipid-translocating ATPase
Atp8a2	mRNA	65.4335	104	66	50	mmu:50769	Phospholipid-transporting ATPase IB
Atp8b1	mRNA	4.41645	8	3	4	mmu:54670	Phospholipid-transporting ATPase IC
Atp8b2	mRNA	712.789	930	624	895	mmu:54667	Phospholipid-translocating ATPase
Atp8b3	mRNA	7.27591	6	9	10	mmu:67331	Atp8b3 protein
Atp8b5	mRNA	2.33936	6	0	2	mmu:320571	Phospholipid-transporting ATPase FetA
Atp9a	mRNA	6217.11	7346	8550	4930	mmu:11981	Phospholipid-translocating ATPase
Atp9b	mRNA	1499.31	1754	1566	1810	mmu:50771	Phospholipid-translocating ATPase
Atpaf1	mRNA	63.4036	77	78	59	mmu:230649	ATP synthase mitochondrial F1 complex assembly factor 1
Atpaf2	mRNA	1361.65	1603	1547	1481	mmu:246782	ATP synthase mitochondrial F1 complex assembly factor 2
Atpif1	mRNA	2054.76	1603	3108	2244	mmu:11983	ATPase inhibitor, mitochondrial
Atr	mRNA	147.881	206	68	245	mmu:245000	Serine/threonine-protein kinase ATR
Atraid	mRNA	1500.23	1626	2001	1435	mmu:381629	H1E6 protein
Atrip	mRNA	612.989	673	718	697	mmu:235610	ATR-interacting protein
Atrn	mRNA	1775.77	2686	1324	2081	mmu:11990	Attractin
Atrnl1	mRNA	1221.58	1537	952	1742	mmu:226255	Attractin-like protein 1
Atrx	mRNA	934.805	1373	328	1590	mmu:22589	Transcriptional regulator ATRX
Atxn1	mRNA	394.296	675	199	486	mmu:20238	Ataxin-1
Atxn10	mRNA	9625.28	10243	13431	8708	mmu:54138	Ataxin-10
Atxn1l	mRNA	1560.55	2086	1261	2029	mmu:52335	Ataxin-1-like
Atxn2	mRNA	1703.08	2086	1572	2198	mmu:20239	Ataxin-2
Atxn2l	mRNA	3413.73	3816	3673	4197	mmu:233871	Ataxin-2-like protein
Atxn3	mRNA	211.084	309	118	307	mmu:110616	Ataxin-3
Atxn7	mRNA	301.806	430	142	485	mmu:246103	Atxn7 protein
Atxn7l1	mRNA	256.011	313	205	369	mmu:380753	Ataxin 7-like 1
Atxn7l2	mRNA	483.914	712	484	441	mmu:72522	Protein Atxn7l2
Atxn7l3	mRNA	2154.6	2338	2668	2307	mmu:217218	Ataxin-7-like protein 3
Atxn7l3b	mRNA	4974.98	6046	5344	5565	mmu:382423	Putative ataxin-7-like protein 3B
AU019823	mRNA	413.119	562	384	465	mmu:270156	Protein AU019823
AU021092	mRNA	0	0	0	0	mmu:239691	UPF0764 protein C16orf89 homolog
AU022252	mRNA	501.86	565	570	576	mmu:230696	Uncharacterized protein C1orf50 homolog
AU040320	mRNA	2992.09	3665	3425	3058	mmu:100317	Protein AU040320
AU041133	mRNA	13.1511	22	4	20	mmu:216177	Protein AU041133
Auh	mRNA	409.133	501	443	449	mmu:11992	Methylglutaconyl-CoA hydratase, mitochondrial
Aup1	mRNA	2135.67	2514	2462	2280	mmu:11993	Aup1 protein
Aurka	mRNA	1110.46	286	1038	2663	mmu:20878	Aurora kinase A, isoform CRA_b
Aurkaip1	mRNA	1300.84	1268	1654	1507	mmu:66077	Aurora kinase A interacting protein 1
Aurkb	mRNA	870.522	166	846	2116	mmu:20877	Aurora kinase B
Auts2	mRNA	846.218	1297	706	881	mmu:319974	Protein Auts2
Aven	mRNA	241.974	218	259	360	mmu:74268	Cell death regulator Aven
Avil	mRNA	10.4012	17	10	8	mmu:11567	Advillin
Avl9	mRNA	759.173	1181	584	830	mmu:78937	Late secretory pathway protein AVL9 homolog
Avpi1	mRNA	278.352	257	335	362	mmu:69534	Arginine vasopressin-induced protein 1
Avpr1a	mRNA	0.302841	1	0	0	mmu:54140	Vasopressin V1a receptor
AW146154	mRNA	29.3678	39	20	43	mmu:101835	Expressed sequence AW146154
AW209491	mRNA	183.99	136	264	227	mmu:105351	UPF0415 protein C7orf25 homolog
AW549877	mRNA	1031.49	1340	827	1394	mmu:106064	UPF0600 protein C5orf51 homolog
AW551984	mRNA	135.884	129	169	166	mmu:244810	Protein AW551984
AW554918	mRNA	252.114	330	202	338	mmu:225289	Protein AW554918
Awat2	mRNA	4.99177	0	10	7	mmu:245532	Diacylglycerol O-acyltransferase 2-like 4
Axdnd1	mRNA	4.82972	9	5	2	mmu:77352	9430070O13Rik protein
Axin2	mRNA	1866.2	2295	2084	1960	mmu:12006	Axin-2
Axin1	mRNA	494.385	613	370	734	mmu:12005	Axin-1
Axl	mRNA	2478.96	3332	2788	2251	mmu:26362	Tyrosine-protein kinase receptor UFO
Azgp1	mRNA	11.0351	21	9	7	mmu:12007	Zinc-alpha-2-glycoprotein
Azi1	mRNA	821.97	1090	863	838	mmu:12009	Centrosomal protein of 131 kDa
Azi2	mRNA	818.278	948	629	1272	mmu:27215	5-azacytidine-induced protein 2
Azin1	mRNA	2496.34	3064	2047	3526	mmu:54375	Antizyme inhibitor 1
B230118H07Rik	mRNA	377.073	278	551	454	mmu:68170	Protein B230118H07Rik
B230216G23Rik	mRNA	4.51197	8	0	8	mmu:319552	Protein B230216G23Rik
B230217C12Rik	mRNA	73.29	79	90	80	mmu:68127	Protein B230217C12Rik
B230219D22Rik	mRNA	1029.74	1255	779	1544	mmu:78521	UPF0461 protein C5orf24 homolog
B230311B06Rik	mRNA	76.084	90	85	84	mmu:381914	RIKEN cDNA B230311B06 gene
B2m	mRNA	388.865	375	417	549	mmu:12010	Beta-2-microglobulin
B3galnt1	mRNA	216.261	171	245	333	mmu:26879	UDP-GalNAc:beta-1,3-N-acetylgalactosaminyltransferase 1
B3galnt2	mRNA	166.911	211	144	220	mmu:97884	UDP-GalNAc:beta-1,3-N-acetylgalactosaminyltransferase 2
B3galt1	mRNA	209.72	281	157	287	mmu:26877	Beta-1,3-galactosyltransferase 1
B3galt2	mRNA	34.5625	70	15	33	mmu:26878	Beta-1,3-galactosyltransferase 2
B3galt4	mRNA	78.3293	81	123	57	mmu:54218	UDP-Gal:betaGlcNAc beta 13-galactosyltransferase polypeptide 4
B3galt5	mRNA	290.785	387	235	380	mmu:93961	Beta-1,3-galactosyltransferase 5
B3galt6	mRNA	313.656	291	419	356	mmu:117592	Beta-1,3-galactosyltransferase 6
B3galtl	mRNA	667.909	760	526	1039	mmu:381694	Beta-1,3-glucosyltransferase
B3gat1	mRNA	7744.45	10037	7523	8902	mmu:76898	MKIAA4235 protein
B3gat2	mRNA	990.162	1395	1016	943	mmu:280645	Galactosylgalactosylxylosylprotein 3-beta-glucuronosyltransferase 2
B3gat3	mRNA	1362.25	1580	1580	1470	mmu:72727	Glucuronyltransferase I
B3gnt1	mRNA	1760.06	1919	2101	1969	mmu:108902	Beta-1,4-glucuronyltransferase 1
B3gnt2	mRNA	25.4041	25	25	38	mmu:53625	Protein B3gnt2
B3gnt3	mRNA	0.866837	2	0	1	mmu:72297	Putative uncharacterized protein
B3gnt4	mRNA	64.6125	60	108	47	mmu:231727	N-acetyllactosaminide beta-1,3-N-acetylglucosaminyltransferase 4
B3gnt5	mRNA	195.806	183	154	351	mmu:108105	Lactosylceramide 1,3-N-acetyl-beta-D-glucosaminyltransferase
B3gnt6	mRNA	7.43051	12	12	0	mmu:272411	UDP-GlcNAc:betaGal beta-1,3-N-acetylglucosaminyltransferase 6
B3gnt7	mRNA	11.0069	19	10	8	mmu:227327	UDP-GlcNAc:betaGal beta-1,3-N-acetylglucosaminyltransferase 7
B3gnt8	mRNA	0	0	0	0	mmu:232984	UDP-GlcNAc:betaGal beta-1,3-N-acetylglucosaminyltransferase 8
B3gnt9	mRNA	15.7361	18	16	20	mmu:97440	UDP-GlcNAc:betaGal beta-1,3-N-acetylglucosaminyltransferase 9
B3gntl1	mRNA	164.766	198	167	199	mmu:210004	UDP-GlcNAc:betaGal beta-1,3-N-acetylglucosaminyltransferase-like protein 1
B4galnt1	mRNA	426.575	500	561	374	mmu:14421	Beta-1,4 N-acetylgalactosaminyltransferase 1
B4galnt3	mRNA	5.98366	5	10	5	mmu:330406	B4galnt3 protein
B4galnt4	mRNA	1869.39	2560	2410	1270	mmu:330671	N-acetyl-beta-glucosaminyl-glycoprotein 4-beta-N-acetylgalactosaminyltransferase 1
B4galt1	mRNA	201.907	177	217	305	mmu:14595	Beta-1,4-galactosyltransferase 1
B4galt2	mRNA	3741.91	3930	4536	4276	mmu:53418	Beta-1,4-galactosyltransferase 2
B4galt3	mRNA	1423.57	1340	1732	1799	mmu:57370	Beta-1,4-galactosyltransferase 3
B4galt4	mRNA	557.709	638	675	578	mmu:56375	Beta-1,4-galactosyltransferase 4
B4galt5	mRNA	663.638	627	743	914	mmu:56336	Beta-1,4-galactosyltransferase 5
B4galt6	mRNA	431.929	479	338	689	mmu:56386	Putative uncharacterized protein
B4galt7	mRNA	759.49	873	950	745	mmu:218271	Beta-1,4-galactosyltransferase 7
B630005N14Rik	mRNA	261.132	288	170	460	mmu:101148	Probable methyltransferase BTM2 homolog
B930041F14Rik	mRNA	608.203	651	804	600	mmu:230991	Putative uncharacterized protein
B9d1	mRNA	285.629	242	393	337	mmu:27078	B9 domain-containing protein 1
B9d2	mRNA	241.167	246	280	299	mmu:232987	B9 domain-containing protein 2
Baalc	mRNA	75.639	108	87	59	mmu:118452	Brain and acute leukemia cytoplasmic protein
Baat	mRNA	2.18614	1	1	6	mmu:12012	Bile acid-CoA:amino acid N-acyltransferase
Babam1	mRNA	1869.17	1942	2272	2153	mmu:68251	BRISC and BRCA1-A complex member 1
Bace1	mRNA	1410.72	1721	1675	1377	mmu:23821	Beta-secretase 1
Bace2	mRNA	68.285	77	86	68	mmu:56175	Beta-secretase 2
Bach1	mRNA	990.12	1498	753	1142	mmu:12013	Transcription regulator protein BACH1
Bach2	mRNA	532.276	763	295	796	mmu:12014	Transcription regulator protein BACH2
Bad	mRNA	809.106	928	1003	807	mmu:12015	Bcl2-associated agonist of cell death
Bag1	mRNA	1518.39	1419	2122	1598	mmu:12017	BAG family molecular chaperone regulator 1
Bag2	mRNA	341.202	252	498	411	mmu:213539	BAG family molecular chaperone regulator 2
Bag3	mRNA	406.329	407	449	540	mmu:29810	BCL2-associated athanogene 3
Bag4	mRNA	357.585	313	375	552	mmu:67384	BCL2-associated athanogene 4
Bag5	mRNA	445.062	382	493	664	mmu:70369	BAG family molecular chaperone regulator 5
Bag6	mRNA	16730.3	18654	20987	17007	mmu:224727	Large proline-rich protein BAG6
Bahcc1	mRNA	2076.81	3147	1793	2131	mmu:268515	BAH and coiled-coil domain-containing protein 1
Bahd1	mRNA	1093.82	1252	1204	1278	mmu:228536	Bromo adjacent homology domain-containing 1 protein
Bai1	mRNA	3269.63	3887	3857	3340	mmu:107831	Brain-specific angiogenesis inhibitor 1
Bai2	mRNA	5682.96	6260	6923	6115	mmu:230775	Brain-specific angiogenesis inhibitor 2
Bai3	mRNA	994.351	1400	757	1267	mmu:210933	Brain-specific angiogenesis inhibitor 3
Baiap2	mRNA	431.153	402	401	699	mmu:108100	Brain-specific angiogenesis inhibitor 1-associated protein 2
Baiap2l1	mRNA	0.61921	1	1	0	mmu:66898	Brain-specific angiogenesis inhibitor 1-associated protein 2-like protein 1
Baiap2l2	mRNA	36.7227	31	41	55	mmu:207495	Brain-specific angiogenesis inhibitor 1-associated protein 2-like protein 2
Baiap3	mRNA	12.5876	15	18	9	mmu:545192	BAI1-associated protein 3
Bak1	mRNA	2873.79	2387	3742	3703	mmu:12018	Bcl-2 homologous antagonist/killer
Bambi	mRNA	104.313	73	103	190	mmu:68010	BMP and activin membrane-bound inhibitor homolog
Banf1	mRNA	3478.05	2594	4351	5039	mmu:23825	Barrier-to-autointegration factor
Bank1	mRNA	0	0	0	0	mmu:242248	B-cell scaffold protein with ankyrin repeats 1 delta 2 transcript variant
Banp	mRNA	627.499	755	654	735	mmu:53325	Protein BANP
Bap1	mRNA	6845.92	7420	8006	7911	mmu:104416	Ubiquitin carboxyl-terminal hydrolase BAP1
Bard1	mRNA	96.0335	27	54	271	mmu:12021	BRCA1-associated RING domain protein 1
Barhl2	mRNA	9.10509	10	6	16	mmu:104382	Barhl2 protein
Barx1	mRNA	3.53498	3	5	4	mmu:12022	Homeobox protein BarH-like 1
Barx2	mRNA	38.7213	11	45	81	mmu:12023	Homeobox protein BarH-like 2
Basp1	mRNA	2028.02	2206	2386	2317	mmu:70350	Brain acid soluble protein 1
Batf3	mRNA	8.37435	5	6	19	mmu:381319	Basic leucine zipper transcriptional factor ATF-like 3
Bax	mRNA	2044.05	1781	2406	2847	mmu:12028	Apoptosis regulator BAX
Baz1a	mRNA	268.51	291	150	509	mmu:217578	Bromodomain adjacent to zinc finger domain protein 1A
Baz1b	mRNA	3104.15	3582	1932	5392	mmu:22385	Tyrosine-protein kinase BAZ1B
Baz2a	mRNA	2573.52	3673	1793	3423	mmu:116848	Bromodomain adjacent to zinc finger domain protein 2A
Baz2b	mRNA	663.57	952	293	1082	mmu:407823	Baz2b protein
Bbc3	mRNA	176.098	176	176	257	mmu:170770	BCL2 binding component 3
Bbip1	mRNA	309.491	279	381	400	mmu:100503572	Protein Bbip1
Bbox1	mRNA	7.16797	11	8	5	mmu:170442	Gamma-butyrobetaine dioxygenase
Bbs1	mRNA	777.196	914	762	993	mmu:52028	Putative uncharacterized protein
Bbs10	mRNA	69.5132	92	78	65	mmu:71769	Bardet-Biedl syndrome 10 protein homolog
Bbs12	mRNA	39.5716	45	30	63	mmu:241950	Putative uncharacterized protein
Bbs2	mRNA	427.667	520	490	441	mmu:67378	Putative uncharacterized protein
Bbs4	mRNA	325.245	391	350	368	mmu:102774	Bardet-Biedl syndrome 4 homolog (Human)
Bbs5	mRNA	35.6253	36	41	45	mmu:72569	Bardet-Biedl syndrome 5 protein homolog
Bbs7	mRNA	175.49	165	126	328	mmu:71492	Bardet-Biedl syndrome 7 protein homolog
Bbs9	mRNA	622.928	762	670	690	mmu:319845	Protein PTHB1
Bbx	mRNA	268.826	373	108	466	mmu:70508	HMG box transcription factor BBX
BC003331	mRNA	220.141	317	101	353	mmu:226499	Protein odr-4 homolog
BC003965	mRNA	459.881	512	545	507	mmu:214489	Putative uncharacterized protein
BC004004	mRNA	2092.45	2001	2880	2203	mmu:80748	Putative uncharacterized protein
BC005537	mRNA	2347.41	2600	2344	3134	mmu:79555	Protein BC005537
BC005561	mRNA	92.5972	129	33	165	mmu:100042165	Protein BC005561
BC005624	mRNA	809.107	903	880	985	mmu:227707	Uncharacterized protein C9orf78 homolog
BC005764	mRNA	693.966	783	1113	401	mmu:216152	Lipid phosphate phosphatase-related protein type 3
BC016423	mRNA	333.554	529	174	453	mmu:105203	Putative uncharacterized protein
BC016579	mRNA	0.302841	1	0	0	mmu:212998	Protein BC016579
BC017158	mRNA	1085.19	1249	1277	1160	mmu:233913	Protein BC017158
BC017643	mRNA	684.646	728	806	801	mmu:217370	Protein BC017643
BC018242	mRNA	2054	2407	2421	2141	mmu:235044	Lipid phosphate phosphatase-related protein type 2
BC018507	mRNA	1952.87	2883	1318	2538	mmu:218333	Little elongation complex subunit 1
BC021785	mRNA	3.12171	2	3	6	mmu:215928	Protein BC021785
BC021891	mRNA	0	0	0	0	mmu:234878	Putative uncharacterized protein
BC022687	mRNA	346.636	430	410	332	mmu:217887	Uncharacterized protein C14orf79 homolog
BC022960	mRNA	11.8403	12	2	29	mmu:237246	cDNA sequence BC022960
BC023829	mRNA	1318.11	1270	1795	1400	mmu:236848	Transmembrane protein 185A
BC024139	mRNA	83.1338	103	113	62	mmu:271278	Protein BC024139
BC024978	mRNA	269.177	298	346	266	mmu:414069	Protein BC024978
BC026585	mRNA	27.4155	27	41	24	mmu:226527	Protein BC026585
BC026590	mRNA	591.885	557	622	867	mmu:230234	Protein Simiate
BC027072	mRNA	0.302841	1	0	0	mmu:225004	Uncharacterized protein C2orf71 homolog
BC027231	mRNA	146.482	139	150	218	mmu:212547	Protein BC027231
BC028528	mRNA	11.8445	15	14	11	mmu:229600	Uncharacterized protein C1orf54 homolog
BC029214	mRNA	501.479	603	629	459	mmu:227622	Protein BC029214
BC030307	mRNA	31.3908	45	19	45	mmu:103220	Protein BC030307
BC030336	mRNA	182.388	223	122	292	mmu:233812	Uncharacterized protein C16orf52 homolog
BC030499	mRNA	6.21776	7	8	6	mmu:216976	Uncharacterized serine/threonine-protein kinase SgK494
BC030500	mRNA	1.56831	1	4	0	mmu:234290	Protein BC030500
BC030867	mRNA	196.705	38	223	439	mmu:217216	Uncharacterized protein C17orf53 homolog
BC031181	mRNA	1540.36	1516	2125	1566	mmu:407819	UPF0729 protein C18orf32 homolog
BC034090	mRNA	129.53	144	123	180	mmu:207792	Protein BC034090
BC035044	mRNA	0	0	0	0	mmu:232406	Protein BC035044
BC037034	mRNA	481.727	585	545	506	mmu:231807	Uncharacterized protein C7orf43 homolog
BC048403	mRNA	98.2469	130	92	114	mmu:270802	Protein BC048403
BC048507	mRNA	21.004	18	31	22	mmu:408058	Protein BC048507
BC048546	mRNA	0	0	0	0	mmu:232400	Putative uncharacterized protein
BC048609	mRNA	3.32766	2	2	8	mmu:433215	MCG19858, isoform CRA_b
BC048644	mRNA	0.866837	2	0	1	mmu:407789	cDNA sequence BC048644
BC049352	mRNA	0	0	0	0	mmu:408059	Protein BC049352
BC049715	mRNA	0.866837	2	0	1	mmu:320135	Uncharacterized protein C12orf60 homolog
BC049762	mRNA	8.9679	9	9	13	mmu:193286	Protein BC049762
BC051142	mRNA	14.7589	16	14	21	mmu:407788	Protein BC051142
BC051628	mRNA	6.96175	14	2	8	mmu:332713	cDNA sequence BC051628, isoform CRA_a
BC052040	mRNA	319.01	360	374	351	mmu:399568	Protein BC052040
BC053749	mRNA	239.904	275	169	395	mmu:333193	Proline and serine-rich protein 3
BC055324	mRNA	233.219	83	226	523	mmu:381306	Protein BC055324
BC056474	mRNA	948.695	875	1263	1088	mmu:414077	Protein Asterix
BC061194	mRNA	5.13118	9	1	8	mmu:381350	Protein BC061194
BC068157	mRNA	1012.67	1287	1297	814	mmu:73072	Protein Prr36
BC068281	mRNA	246.803	237	299	308	mmu:238037	WD repeat and coiled-coil-containing protein C2orf44 homolog
BC089491	mRNA	11.9557	22	6	13	mmu:280621	Protein BC089491
BC100451	mRNA	4.52688	8	5	2	mmu:58251	Protein DDC8
Bcam	mRNA	186.778	209	231	193	mmu:57278	Basal cell adhesion molecule
Bcan	mRNA	54385.4	75051	61815	46335	mmu:12032	Putative uncharacterized protein
Bcap29	mRNA	122.422	162	80	184	mmu:12033	Putative uncharacterized protein
Bcap31	mRNA	1431.94	1159	2006	1709	mmu:27061	Putative uncharacterized protein
Bcar1	mRNA	1460.45	1703	1790	1449	mmu:12927	Putative uncharacterized protein
Bcar3	mRNA	406.63	443	432	520	mmu:29815	Breast cancer anti-estrogen resistance protein 3
Bcas1	mRNA	3140.26	2590	5383	2500	mmu:76960	Breast carcinoma-amplified sequence 1 homolog
Bcas2	mRNA	1173.47	1050	1574	1369	mmu:68183	Pre-mRNA-splicing factor SPF27
Bcas3	mRNA	1337.06	1786	1673	1022	mmu:192197	Breast carcinoma-amplified sequence 3 homolog
Bcat1	mRNA	747.532	698	1050	781	mmu:12035	Branched-chain-amino-acid aminotransferase, cytosolic
Bcat2	mRNA	348.636	381	417	388	mmu:12036	Branched-chain-amino-acid aminotransferase, mitochondrial
Bccip	mRNA	762.152	711	832	1086	mmu:66165	BRCA2 and CDKN1A-interacting protein
Bcdin3d	mRNA	139.6	99	188	192	mmu:75284	Pre-miRNA 5'-monophosphate methyltransferase
Bche	mRNA	157.467	152	79	331	mmu:12038	Butyrylcholinesterase
Bckdha	mRNA	5425.17	7646	6349	4216	mmu:12039	2-oxoisovalerate dehydrogenase subunit alpha, mitochondrial
Bckdhb	mRNA	515.902	435	738	577	mmu:12040	Putative uncharacterized protein
Bckdk	mRNA	2158.88	1896	2890	2567	mmu:12041	[3-methyl-2-oxobutanoate dehydrogenase [lipoamide]] kinase, mitochondrial
Bcl10	mRNA	772.41	757	879	1015	mmu:12042	B-cell leukemia/lymphoma 10
Bcl11a	mRNA	567.747	703	628	598	mmu:14025	Putative uncharacterized protein
Bcl11b	mRNA	142.406	219	82	192	mmu:58208	Putative uncharacterized protein
Bcl2	mRNA	260.072	403	116	388	mmu:12043	Apoptosis regulator Bcl-2
Bcl2a1b	mRNA	0	0	0	0	mmu:12045	A1-b protein
Bcl2l1	mRNA	1556.81	1679	1879	1738	mmu:12048	Bcl-2-like protein 1
Bcl2l11	mRNA	626.344	825	462	882	mmu:12125	Bcl-2-like protein 11
Bcl2l12	mRNA	143.278	96	167	235	mmu:75736	Protein Bcl2l12
Bcl2l13	mRNA	3729.29	4004	4313	4412	mmu:94044	Bcl-2-like protein 13
Bcl2l15	mRNA	1.99483	4	0	3	mmu:229672	Bcl-2-like protein 15
Bcl2l2	mRNA	666.794	803	672	808	mmu:12050	Bcl-2-like protein 2
Bcl3	mRNA	0	0	0	0	mmu:12051	B-cell lymphoma 3 protein homolog
Bcl6	mRNA	460.991	575	352	672	mmu:12053	B-cell lymphoma 6 protein homolog
Bcl6b	mRNA	24.6184	17	31	37	mmu:12029	B-cell CLL/lymphoma 6 member B protein
Bcl7a	mRNA	2320.06	2896	2311	2726	mmu:77045	B-cell CLL/lymphoma 7 protein family member A
Bcl7b	mRNA	703.092	837	774	784	mmu:12054	B-cell CLL/lymphoma 7 protein family member B
Bcl7c	mRNA	658.384	808	672	770	mmu:12055	B-cell CLL/lymphoma 7 protein family member C
Bcl9	mRNA	1883.49	2543	1633	2285	mmu:77578	B-cell CLL/lymphoma 9 protein
Bcl9l	mRNA	2425.16	3196	2342	2743	mmu:80288	B-cell CLL/lymphoma 9-like protein
Bclaf1	mRNA	1495.65	2000	666	2601	mmu:72567	Bcl-2-associated transcription factor 1
Bcmo1	mRNA	1.21136	4	0	0	mmu:63857	Beta,beta-carotene 15,15'-monooxygenase
Bco2	mRNA	66.9913	75	83	69	mmu:170752	Beta-carotene 9', 10'-dioxygenase 2
Bcor	mRNA	812.609	956	823	1006	mmu:71458	BCL-6 corepressor
Bcorl1	mRNA	954.99	1047	987	1247	mmu:320376	BCL-6 corepressor-like protein 1
Bcr	mRNA	3084.44	3755	3710	2962	mmu:110279	Bcr protein
Bcs1l	mRNA	441.146	419	607	468	mmu:66821	Mitochondrial chaperone BCS1
Bdh1	mRNA	3128.82	3477	3617	3567	mmu:71911	3-hydroxybutyrate dehydrogenase
Bdh2	mRNA	135.594	189	161	105	mmu:69772	3-hydroxybutyrate dehydrogenase type 2
Bdkrb2	mRNA	3.93583	9	3	1	mmu:12062	Bradykinin receptor, beta 2, isoform CRA_b
Bdnf	mRNA	33.2829	31	26	60	mmu:12064	Brain-derived neurotrophic factor transcript variant 5
Bdp1	mRNA	245.245	338	81	449	mmu:544971	Bdp1 protein
Bean1	mRNA	8.13032	13	5	10	mmu:65115	Bean protein
Becn1	mRNA	2078.62	2155	2518	2410	mmu:56208	Beclin-1
Begain	mRNA	79.5061	72	118	78	mmu:380785	Brain-enriched guanylate kinase-associated protein
Bend3	mRNA	552.444	787	505	591	mmu:331623	BEN domain-containing protein 3
Bend4	mRNA	167.008	189	134	258	mmu:666938	BEN domain-containing protein 4
Bend5	mRNA	312.439	411	330	320	mmu:67621	BEN domain-containing protein 5
Bend6	mRNA	51.489	32	57	91	mmu:320705	BEN domain-containing protein 6
Bend7	mRNA	140.905	187	131	164	mmu:209645	BEN domain-containing protein 7
Best1	mRNA	2.09062	1	4	2	mmu:24115	Bestrophin-1
Best3	mRNA	0.783464	0	0	3	mmu:382427	Bestrophin-3
Bet1	mRNA	204.031	252	161	294	mmu:12068	BET1 homolog
Bet1l	mRNA	784.386	832	1044	774	mmu:54399	BET1-like protein
Bex1	mRNA	288.909	262	390	330	mmu:19716	Protein BEX1
Bex2	mRNA	2460.88	1959	2485	4141	mmu:12069	Protein BEX2
Bex4	mRNA	154.968	116	217	196	mmu:406217	Brain expressed gene 4
Bfar	mRNA	665.134	807	620	860	mmu:67118	Bifunctional apoptosis regulator
Bfsp1	mRNA	16.6198	31	8	18	mmu:12075	Filensin
Bfsp2	mRNA	410.852	489	469	438	mmu:107993	Putative uncharacterized protein
Bglap3	mRNA	0.261155	0	0	1	mmu:12095	Osteocalcin-related protein
Bgn	mRNA	80.3108	53	128	91	mmu:12111	Biglycan
Bhlha15	mRNA	0.302841	1	0	0	mmu:17341	Basic helix-loop-helix family, member a15
Bhlha9	mRNA	0.522309	0	0	2	mmu:320522	Class A basic helix-loop-helix protein 9
Bhlhb9	mRNA	723.84	881	601	1022	mmu:70237	Protein BHLHb9
Bhlhe22	mRNA	12.75	3	30	9	mmu:59058	Class E basic helix-loop-helix protein 22
Bhlhe40	mRNA	854.782	540	761	1725	mmu:20893	Class E basic helix-loop-helix protein 40
Bhlhe41	mRNA	106.42	134	62	177	mmu:79362	Class E basic helix-loop-helix protein 41
Bhmt2	mRNA	0	0	0	0	mmu:64918	S-methylmethionine--homocysteine S-methyltransferase BHMT2
Bicc1	mRNA	160.897	133	146	285	mmu:83675	Bicaudal C homolog 1 (Drosophila), isoform CRA_d
Bicd1	mRNA	120.239	146	62	216	mmu:12121	Protein bicaudal D homolog 1
Bicd2	mRNA	1298.7	1664	919	1930	mmu:76895	Protein bicaudal D homolog 2
Bid	mRNA	112.007	107	141	134	mmu:12122	BH3-interacting domain death agonist
Bik	mRNA	2.77857	1	7	1	mmu:12124	Bcl-2-interacting killer
Bin1	mRNA	1986.18	1969	2493	2302	mmu:30948	Myc box-dependent-interacting protein 1
Bin2	mRNA	0	0	0	0	mmu:668218	Bridging integrator 2
Bin3	mRNA	495.995	504	647	531	mmu:57784	Putative uncharacterized protein
Birc2	mRNA	373.621	499	350	428	mmu:11797	Baculoviral IAP repeat-containing protein 2
Birc3	mRNA	2.80535	2	2	6	mmu:11796	Baculoviral IAP repeat-containing protein 3
Birc5	mRNA	663.421	197	761	1390	mmu:11799	Baculoviral IAP repeat-containing protein 5
Birc6	mRNA	2252.72	3173	1393	3259	mmu:12211	Baculoviral IAP repeat-containing protein 6
Bivm	mRNA	417.58	424	446	567	mmu:246229	Basic immunoglobulin-like variable motif-containing protein
Blcap	mRNA	1643.47	1735	2290	1507	mmu:53619	Bladder cancer-associated protein
Blm	mRNA	188.947	83	110	494	mmu:12144	Bloom syndrome protein homolog
Blmh	mRNA	2947.26	3026	3526	3505	mmu:104184	Bleomycin hydrolase
Blnk	mRNA	0	0	0	0	mmu:17060	B-cell linker protein
Bloc1s1	mRNA	1083.67	1177	1422	1062	mmu:14533	Biogenesis of lysosome-related organelles complex 1 subunit 1
Bloc1s2	mRNA	213.238	206	301	213	mmu:73689	Biogenesis of lysosome-related organelles complex 1 subunit 2
Bloc1s3	mRNA	348.141	333	449	403	mmu:232946	Biogenesis of lysosome-related organelles complex 1 subunit 3
Bloc1s4	mRNA	122.516	162	129	125	mmu:117197	Biogenesis of lysosome-related organelles complex 1 subunit 4
Bloc1s5	mRNA	932.925	914	1227	1026	mmu:17828	Biogenesis of lysosome-related organelles complex 1 subunit 5
Bloc1s6	mRNA	881.229	899	1073	1032	mmu:18457	Biogenesis of lysosome-related organelles complex 1 subunit 6
Blvra	mRNA	221.371	148	336	269	mmu:109778	Biliverdin reductase A
Blvrb	mRNA	452.66	435	496	628	mmu:233016	Flavin reductase (NADPH)
Blzf1	mRNA	252.437	265	238	371	mmu:66352	Putative uncharacterized protein
Bmf	mRNA	762.934	1037	723	843	mmu:171543	Bcl-2-modifying factor
Bmi1	mRNA	903.52	1110	712	1310	mmu:12151	Polycomb complex protein BMI-1
Bmp1	mRNA	7319.36	8913	8231	7720	mmu:12153	Bone morphogenetic protein 1
Bmp15	mRNA	1.22489	3	1	0	mmu:12155	Putative uncharacterized protein
Bmp2	mRNA	14.3498	18	24	5	mmu:12156	Bone morphogenetic protein 2
Bmp2k	mRNA	223.508	329	134	312	mmu:140780	Putative uncharacterized protein
Bmp3	mRNA	28.6531	38	22	39	mmu:110075	Bone morphogenetic protein 3
Bmp4	mRNA	81.8046	68	139	66	mmu:12159	Bone morphogenetic protein 4, isoform CRA_a
Bmp5	mRNA	0	0	0	0	mmu:12160	Bmp5 protein
Bmp6	mRNA	30.9381	35	42	27	mmu:12161	Bone morphogenetic protein 6
Bmp7	mRNA	858.286	919	614	1477	mmu:12162	Bone morphogenetic protein 7
Bmp8a	mRNA	9.53659	23	4	5	mmu:12163	Bone morphogenetic protein 8A
Bmp8b	mRNA	1.51421	5	0	0	mmu:12164	Bone morphogenetic protein 8B
Bmper	mRNA	848.68	1123	811	965	mmu:73230	BMP-binding endothelial regulator protein
Bmpr1a	mRNA	2330.29	2722	2306	2973	mmu:12166	Bone morphogenetic protein receptor type-1A
Bmpr1b	mRNA	644.37	808	404	1041	mmu:12167	Receptor protein serine/threonine kinase
Bmpr2	mRNA	1117.61	1594	478	1852	mmu:12168	Bone morphogenetic protein receptor type-2
Bms1	mRNA	814.948	1093	393	1377	mmu:213895	Putative uncharacterized protein
Bmx	mRNA	1.96667	2	1	4	mmu:12169	Non-specific protein-tyrosine kinase
Bmyc	mRNA	450.407	613	510	396	mmu:107771	Brain expressed myelocytomatosis oncogene
Bnc2	mRNA	3.5902	3	6	3	mmu:242509	Zinc finger protein basonuclin-2
Bnip1	mRNA	350.301	310	444	444	mmu:224630	Vesicle transport protein SEC20
Bnip2	mRNA	1139.69	1124	1105	1722	mmu:12175	BCL2/adenovirus E1B 19 kDa protein-interacting protein 2
Bnip3	mRNA	254.718	244	333	289	mmu:12176	BCL2/adenovirus E1B 19 kDa protein-interacting protein 3
Bnip3l	mRNA	1345.05	1665	1526	1371	mmu:12177	Putative uncharacterized protein
Boc	mRNA	822.011	1084	873	833	mmu:117606	Brother of CDO
Bod1	mRNA	2126.09	2081	2691	2468	mmu:69556	2310022M17Rik protein
Bod1l	mRNA	408.488	619	101	724	mmu:665775	Protein Bod1l
Bok	mRNA	322.368	244	442	416	mmu:51800	Bcl-2-related ovarian killer protein, isoform CRA_a
Bola1	mRNA	398.827	394	427	553	mmu:69168	BolA-like protein 1
Bola2	mRNA	563.063	495	809	602	mmu:66162	BolA-like protein 2
Bola3	mRNA	185.407	130	280	220	mmu:78653	BolA-like protein 3
Bop1	mRNA	2200.61	1823	2949	2740	mmu:12181	Ribosome biogenesis protein BOP1
Bora	mRNA	246.585	150	181	551	mmu:77744	Protein aurora borealis
Bpgm	mRNA	1802.22	2013	2387	1675	mmu:12183	Bisphosphoglycerate mutase
Bphl	mRNA	892.068	983	1064	987	mmu:68021	Putative uncharacterized protein
Bpifb1	mRNA	0	0	0	0	mmu:228801	BPI fold-containing family B member 1
Bpifb5	mRNA	5.03566	9	4	4	mmu:228802	Protein Bpifb5
Bpnt1	mRNA	532.82	497	553	794	mmu:23827	3'(2'),5'-bisphosphate nucleotidase 1
Bptf	mRNA	2623.9	3852	1298	4008	mmu:207165	Protein Bptf
Braf	mRNA	447.925	623	221	725	mmu:109880	Serine/threonine-protein kinase B-raf
Brap	mRNA	1788.43	2183	1952	1952	mmu:72399	BRCA1-associated protein
Brat1	mRNA	1016.13	1224	1133	1099	mmu:231841	BRCA1-associated ATM activator 1
Brca1	mRNA	267.337	90	167	717	mmu:12189	Breast cancer type 1 susceptibility protein homolog
Brca2	mRNA	130.204	93	46	335	mmu:12190	Breast cancer type 2 susceptibility protein homolog
Brcc3	mRNA	178.146	170	246	187	mmu:210766	Lys-63-specific deubiquitinase BRCC36
Brd1	mRNA	1325.38	1842	984	1747	mmu:223770	Brd1 protein
Brd2	mRNA	9137.21	10249	10064	10911	mmu:14312	Bromodomain containing 2
Brd3	mRNA	2280.06	3068	1783	3013	mmu:67382	Bromodomain-containing protein 3
Brd4	mRNA	2496.62	3185	2254	3136	mmu:57261	Bromodomain-containing protein 4
Brd7	mRNA	1901.37	2100	1421	3124	mmu:26992	Brd7 protein
Brd8	mRNA	1708.46	2040	1165	2765	mmu:78656	Bromodomain-containing protein 8
Brd9	mRNA	1133.85	1369	1065	1464	mmu:105246	Putative uncharacterized protein
Brdt	mRNA	92.33	113	97	105	mmu:114642	Putative uncharacterized protein
Bre	mRNA	1091.88	1132	1477	1079	mmu:107976	BRCA1-A complex subunit BRE
Brf1	mRNA	1749.88	2169	1832	1966	mmu:72308	BRF1 homolog, subunit of RNA polymerase III transcription initiation factor IIIB (S. cerevisiae)
Brf2	mRNA	415.568	407	517	493	mmu:66653	Transcription factor IIIB 50 kDa subunit
Bri3	mRNA	667.908	749	837	675	mmu:55950	Brain protein I3
Bri3bp	mRNA	2249.51	2276	2471	2981	mmu:76809	BRI3-binding protein
Bricd5	mRNA	19.2173	22	24	19	mmu:319259	9930021D14Rik protein
Brinp1	mRNA	737.906	864	1124	462	mmu:56710	BMP/retinoic acid-inducible neural-specific protein 1
Brinp2	mRNA	4124.13	5113	4024	4988	mmu:240843	BMP/retinoic acid-inducible neural-specific protein 2
Brinp3	mRNA	501.073	664	656	354	mmu:215378	BMP/retinoic acid-inducible neural-specific protein 3
Brip1	mRNA	62.9991	18	49	161	mmu:237911	Putative uncharacterized protein
Brix1	mRNA	454.895	452	500	612	mmu:67832	Ribosome biogenesis protein BRX1 homolog
Brk1	mRNA	3683.09	3665	4716	4140	mmu:101314	Protein BRICK1
Brms1	mRNA	903.707	861	1050	1190	mmu:107392	Brms1 protein
Brms1l	mRNA	598.71	642	549	883	mmu:52592	Breast cancer metastasis-suppressor 1-like protein
Brox	mRNA	767.01	923	741	969	mmu:71678	BRO1 domain-containing protein BROX
Brpf1	mRNA	1248.41	1383	1242	1672	mmu:78783	Protein Brpf1
Brpf3	mRNA	1295.25	1814	1150	1463	mmu:268936	Bromodomain and PHD finger containing, 3
Brs3	mRNA	0	0	0	0	mmu:12209	Bombesin receptor subtype-3
Brsk1	mRNA	1835.74	2320	2242	1623	mmu:381979	Serine/threonine-protein kinase BRSK1
Brsk2	mRNA	1458.89	1945	1598	1395	mmu:75770	BR serine/threonine kinase 2 transcript variant 5
Brwd1	mRNA	1135.92	1378	1072	1453	mmu:93871	Bromodomain and WD repeat-containing protein 1
Brwd3	mRNA	238.188	361	73	405	mmu:382236	Bromodomain and WD repeat-containing protein 3
Bscl2	mRNA	1121.07	1092	1369	1368	mmu:14705	Seipin
Bsdc1	mRNA	1931.49	2436	2077	2055	mmu:100383	BSD domain-containing protein 1
Bsg	mRNA	14299.1	13776	18624	16217	mmu:12215	Basigin
Bsn	mRNA	1189.96	1812	1217	981	mmu:12217	Protein bassoon
Bspry	mRNA	1.77426	1	3	2	mmu:192120	B-box and SPRY domain containing, isoform CRA_a
Bst2	mRNA	11.4397	3	11	27	mmu:69550	Bone marrow stromal antigen 2
Bsx	mRNA	3.16368	0	10	0	mmu:244813	Brain-specific homeobox protein homolog
Btaf1	mRNA	528.86	624	357	869	mmu:107182	TBP-associated factor 170
Btbd1	mRNA	1045.22	1280	979	1332	mmu:83962	BTB/POZ domain-containing protein 1
Btbd10	mRNA	337.446	302	326	547	mmu:68815	BTB/POZ domain-containing protein 10
Btbd11	mRNA	236.24	229	284	295	mmu:74007	BTB (POZ) domain containing 11
Btbd16	mRNA	0.261155	0	0	1	mmu:330660	BTB/POZ domain-containing protein 16
Btbd17	mRNA	1123.17	1212	1411	1186	mmu:72014	BTB/POZ domain-containing protein 17
Btbd2	mRNA	3619.49	4294	4513	3413	mmu:208198	Protein Btbd2
Btbd3	mRNA	455.848	473	421	687	mmu:228662	BTB/POZ domain-containing protein 3
Btbd6	mRNA	422.753	462	511	464	mmu:399566	BTB (POZ) domain containing 6, isoform CRA_b
Btbd7	mRNA	1347.55	1828	1032	1790	mmu:238386	BTB/POZ domain-containing protein 7
Btbd8	mRNA	4.31845	3	5	7	mmu:100503185	BTB/POZ domain-containing protein 8
Btbd9	mRNA	2518.17	3009	3023	2491	mmu:224671	Putative uncharacterized protein
Btc	mRNA	4.67511	3	2	12	mmu:12223	Probetacellulin
Btd	mRNA	931.156	1078	1161	909	mmu:26363	Biotinidase
Btf3	mRNA	1741.26	1339	2610	1953	mmu:218490	Transcription factor BTF3
Btf3l4	mRNA	480.341	538	527	577	mmu:70533	Transcription factor BTF3 homolog 4
Btg1	mRNA	1263.44	1602	1401	1283	mmu:12226	Protein BTG1
Btg2	mRNA	3438.36	3301	3212	5447	mmu:12227	Protein BTG2
Btg3	mRNA	5.30785	3	4	12	mmu:12228	B cell translocation gene 3
Btk	mRNA	0.922051	2	1	0	mmu:12229	Tyrosine-protein kinase BTK
Btla	mRNA	1.34746	1	0	4	mmu:208154	B- and T-lymphocyte attenuator
Btn2a2	mRNA	10.823	7	11	20	mmu:238555	Butyrophilin subfamily 2 member A2
Btrc	mRNA	1718.01	2136	1819	1898	mmu:12234	F-box/WD repeat-containing protein 1A
Bub1	mRNA	184.709	58	142	468	mmu:12235	Mitotic checkpoint serine/threonine-protein kinase BUB1
Bub1b	mRNA	1300.38	485	1201	2962	mmu:12236	Putative uncharacterized protein
Bub3	mRNA	3288.72	2463	4138	4724	mmu:12237	Putative uncharacterized protein
Bud13	mRNA	624.419	613	748	774	mmu:215051	BUD13 homolog
Bud31	mRNA	1274.54	1142	1812	1361	mmu:231889	Protein BUD31 homolog
Bves	mRNA	46.7548	23	49	93	mmu:23828	Blood vessel epicardial substance
Bysl	mRNA	976.141	901	1258	1169	mmu:53414	Bystin
Bzrap1	mRNA	305.584	491	311	224	mmu:207777	Peripheral-type benzodiazepine receptor-associated protein 1
Bzw1	mRNA	2656.91	2553	2976	3608	mmu:66882	Basic leucine zipper and W2 domain-containing protein 1
Bzw2	mRNA	3412	3028	4317	4324	mmu:66912	Putative uncharacterized protein
C030006K11Rik	mRNA	421.057	529	477	421	mmu:223665	RIKEN cDNA C030006K11 gene
C030039L03Rik	mRNA	148.645	165	179	161	mmu:112415	Protein C030039L03Rik
C030046E11Rik	mRNA	746.058	940	571	1075	mmu:226089	RAB6A-GEF complex partner protein 1
C130050O18Rik	mRNA	2.03541	1	3	3	mmu:319772	Protein C130050O18Rik
C130074G19Rik	mRNA	5.11544	2	6	10	mmu:226777	Uncharacterized protein C1orf115 homolog
C1d	mRNA	369.373	338	423	510	mmu:57316	Nuclear nucleic acid-binding protein C1D
C1galt1	mRNA	113.127	156	77	159	mmu:94192	Glycoprotein-N-acetylgalactosamine 3-beta-galactosyltransferase 1
C1galt1c1	mRNA	158.729	141	148	265	mmu:59048	Putative uncharacterized protein
C1qa	mRNA	0	0	0	0	mmu:12259	Complement C1q subcomponent subunit A
C1qb	mRNA	0	0	0	0	mmu:12260	Complement C1q subcomponent subunit B
C1qbp	mRNA	2220.9	1715	2802	3121	mmu:12261	Complement component 1 Q subcomponent-binding protein, mitochondrial
C1qc	mRNA	0	0	0	0	mmu:12262	Complement C1q subcomponent subunit C
C1ql1	mRNA	860.462	1018	1378	445	mmu:23829	C1q-related factor
C1ql2	mRNA	4.11361	7	3	4	mmu:226359	Complement C1q-like protein 2
C1ql3	mRNA	42.1324	45	48	51	mmu:227580	Complement C1q-like protein 3
C1qtnf1	mRNA	26.6296	22	40	28	mmu:56745	Complement C1q tumor necrosis factor-related protein 1
C1qtnf2	mRNA	0.632737	0	2	0	mmu:69183	Complement C1q tumor necrosis factor-related protein 2
C1qtnf4	mRNA	41.4149	42	42	59	mmu:67445	Complement C1q tumor necrosis factor-related protein 4
C1qtnf5	mRNA	569.028	724	834	329	mmu:235312	Complement C1q tumor necrosis factor-related protein 5
C1qtnf6	mRNA	1404.38	1565	1782	1404	mmu:72709	Complement C1q tumor necrosis factor-related protein 6
C1qtnf7	mRNA	0	0	0	0	mmu:109323	Complement C1q tumor necrosis factor-related protein 7
C1qtnf9	mRNA	4.86892	5	4	8	mmu:239126	Complement C1q and tumor necrosis factor-related protein 9
C1ra	mRNA	0.302841	1	0	0	mmu:50909	Putative uncharacterized protein
C1rl	mRNA	3.21972	7	1	3	mmu:232371	Complement C1r subcomponent-like protein
C1s	mRNA	5.32498	11	3	4	mmu:50908	Protein C1s1
C2	mRNA	252.284	258	302	301	mmu:12263	Complement C2
C230052I12Rik	mRNA	201.831	180	237	277	mmu:101831	Fanconi anemia-associated protein of 24 kDa
C2cd2	mRNA	498.351	518	523	674	mmu:207781	Protein C2cd2
C2cd2l	mRNA	734.639	750	834	933	mmu:71764	Putative uncharacterized protein
C2cd3	mRNA	2325.86	2958	2076	2961	mmu:277939	MCG116435, isoform CRA_c
C2cd4b	mRNA	3.56176	4	0	9	mmu:75697	Family with sequence similarity 148, member B
C2cd4c	mRNA	19.8533	34	17	16	mmu:237397	C2 calcium-dependent domain-containing protein 4C
C2cd5	mRNA	532.58	672	478	681	mmu:74741	C2 domain-containing protein 5
C3	mRNA	2.70845	1	1	8	mmu:12266	Complement component 3d
C330006A16Rik	mRNA	1238.2	1048	1537	1664	mmu:109299	RIKEN cDNA C330006A16 gene
C330007P06Rik	mRNA	332.122	384	267	503	mmu:77644	UPF0428 protein CXorf56 homolog
C330018D20Rik	mRNA	147.774	154	181	168	mmu:77422	Glutaredoxin-like protein C5orf63 homolog
C330027C09Rik	mRNA	182.381	76	143	437	mmu:224171	Protein C330027C09Rik
C3ar1	mRNA	0	0	0	0	mmu:12267	C3a anaphylatoxin chemotactic receptor
C4a	mRNA	15.393	17	20	15	mmu:625018	C4a protein
C4b	mRNA	50.6697	78	50	43	mmu:12268	Complement component 4B (Childo blood group)
C4bp	mRNA	0	0	0	0	mmu:12269	C4b-binding protein
C530008M17Rik	mRNA	2990.58	4430	1860	4061	mmu:320827	RIKEN cDNA C530008M17 gene
C530025M09Rik	mRNA	0.522309	0	0	2	mmu:319470	Protein C530025M09Rik
C5ar1	mRNA	0	0	0	0	mmu:12273	C5a anaphylatoxin chemotactic receptor 1
C5ar2	mRNA	0	0	0	0	mmu:319430	C5a anaphylatoxin chemotactic receptor 2
C7	mRNA	0.316368	0	1	0	mmu:109828	Oxidation resistance protein 1
C77080	mRNA	140.396	200	164	107	mmu:97130	Uncharacterized protein KIAA1522
C77370	mRNA	199.361	268	88	346	mmu:245555	KIAA2022 short isoform
C78339	mRNA	483.618	634	424	603	mmu:97863	Putative uncharacterized protein
C87436	mRNA	411.985	435	483	488	mmu:232196	Uncharacterized protein C2orf42 homolog
C8g	mRNA	30.1115	33	38	31	mmu:69379	Complement component C8 gamma chain
C920025E04Rik	mRNA	15.5167	19	16	18	mmu:667803	C920025E04Rik protein
Caap1	mRNA	60.2054	80	32	99	mmu:67770	Putative uncharacterized protein
Cab39	mRNA	1609.74	2007	1119	2481	mmu:12283	Calcium-binding protein 39
Cab39l	mRNA	363.405	251	461	542	mmu:69008	Calcium-binding protein 39-like
Cabin1	mRNA	3740.68	4294	4045	4444	mmu:104248	Calcineurin binding protein 1, isoform CRA_a
Cables1	mRNA	624.138	800	772	527	mmu:63955	CDK5 and Abl enzyme substrate 1
Cables2	mRNA	594.963	619	735	670	mmu:252966	Cables2 protein
Cabp1	mRNA	38.4459	35	55	40	mmu:29867	Calcium-binding protein 1
Cabp7	mRNA	7.80181	15	7	4	mmu:192650	Calcium binding protein 7
Cabyr	mRNA	12.5727	15	13	15	mmu:71132	Calcium-binding tyrosine-(Y)-phosphorylation regulated (Fibrousheathin 2), isoform CRA_b
Cacfd1	mRNA	2121.82	2847	1955	2455	mmu:381356	Calcium channel flower homolog
Cachd1	mRNA	1277.6	1675	1115	1599	mmu:320508	VWFA and cache domain-containing protein 1
Cacna1a	mRNA	292.077	401	210	399	mmu:12286	Voltage-dependent P/Q-type calcium channel subunit alpha-1A
Cacna1b	mRNA	300.978	366	251	424	mmu:12287	Voltage-dependent N-type calcium channel subunit alpha-1B
Cacna1c	mRNA	541.755	763	391	716	mmu:12288	Voltage-dependent L-type calcium channel subunit alpha-1C
Cacna1d	mRNA	155.107	253	135	137	mmu:12289	Cacna1d protein
Cacna1e	mRNA	44.8408	62	18	78	mmu:12290	Voltage-dependent R-type calcium channel subunit alpha-1E
Cacna1g	mRNA	299.316	359	387	261	mmu:12291	Protein Cacna1g
Cacna1h	mRNA	1401.49	1734	1413	1644	mmu:58226	Voltage-dependent T-type calcium channel subunit alpha-1H
Cacna1i	mRNA	14.8817	11	20	20	mmu:239556	Protein Cacna1i
[truncated: 13,996 more rows]
