# Supplementary material for: Opposite Roles of Wnt7a and Sfrp1 in Modulating Proper Development of Neural Progenitors in the Mouse Cerebral Cortex
Source: Front Mol Neurosci. 2018 Jul 17;11:247. doi: 10.3389/fnmol.2018.00247 (PMC6056652; doi:10.3389/fnmol.2018.00247)
Supplement: Supplementary file 4 [file Table_4.xls]

## Sheet: Sheet1
GeneID	GeneType	E12.5-1	E12.5-2	E12.5-3	KeggID	Description
0610007P14Rik	mRNA	727.811	1376.81	1222.55	mmu:58520	Protein 0610007P14Rik
0610009B22Rik	mRNA	196.543	283.794	216.296	mmu:66050	MCG7556, isoform CRA_a
0610009D07Rik	mRNA	1264.68	2032.6	1112.7	mmu:66055	Splicing factor 3B subunit 6
0610009O20Rik	mRNA	779.189	777.906	636.597	mmu:66839	Putative uncharacterized protein
0610010B08Rik	mRNA	0.334021	0.351151	0.130015	mmu:100039060	RIKEN cDNA 0610010B08 gene
0610010F05Rik	mRNA	35.5911	27.0135	40.1316	mmu:71675	Protein 0610010F05Rik
0610010K14Rik	mRNA	957.074	1579.17	1158.67	mmu:104457	Protein 0610010K14Rik
0610011F06Rik	mRNA	503.243	646.032	370.694	mmu:68347	Protein 0610011F06Rik
0610012H03Rik	mRNA	5.59643	9.09256	5.94097	mmu:74088	Uncharacterized protein
0610030E20Rik	mRNA	85.7552	64.1579	78.09	mmu:68364	UPF0561 protein C2orf68 homolog
0610031J06Rik	mRNA	1972.48	1851.2	1212.7	mmu:56700	Protein Glmp
0610037L13Rik	mRNA	565.069	843.129	541.504	mmu:74098	Protein 0610037L13Rik
0610040J01Rik	mRNA	50.465	40.247	8.39908	mmu:76261	Uncharacterized protein C4orf19 homolog
1100001G20Rik	mRNA	0	0	0	mmu:66107	Protein Wfdc21
1110001A16Rik	mRNA	105.32	162.693	94.5393	mmu:68554	Protein Cebpzos
1110001J03Rik	mRNA	457.202	986.491	453.515	mmu:66117	UPF0562 protein C7orf55 homolog
1110004E09Rik	mRNA	216.709	307.927	358.087	mmu:68001	Protein 1110004E09Rik
1110004F10Rik	mRNA	1352.5	1764.35	1499.55	mmu:56372	MCG7316, isoform CRA_b
1110007C09Rik	mRNA	289.204	345.495	258.203	mmu:68480	RIKEN cDNA 1110007C09, isoform CRA_a
1110008F13Rik	mRNA	1362.23	2184.33	1690.98	mmu:67388	Uncharacterized protein C20orf24 homolog
1110008J03Rik	mRNA	124.291	173.707	116.11	mmu:100764	RBPJ-interacting and tubulin-associated protein 1
1110008L16Rik	mRNA	77.9883	99.5369	75.5351	mmu:66132	Mitochondrial ribonuclease P protein 3
1110008P14Rik	mRNA	264.815	373.362	375.701	mmu:73737	UPF0184 protein C9orf16 homolog
1110012L19Rik	mRNA	548.415	921.815	518.544	mmu:68618	Putative uncharacterized protein
1110017D15Rik	mRNA	8.00008	6.30776	5.83867	mmu:73721	Protein 1110017D15Rik
1110025L11Rik	mRNA	0	0	0	mmu:68637	RIKEN cDNA 1110025L11 gene
1110032A03Rik	mRNA	214.43	250.847	108.327	mmu:68721	Protein 1110032A03Rik
1110032F04Rik	mRNA	10.0916	8.28841	3.43707	mmu:68725	Uncharacterized membrane protein C3orf80 homolog
1110034G24Rik	mRNA	192.889	235.319	146.718	mmu:73747	MCG50325
1110037F02Rik	mRNA	176.656	148.837	171.86	mmu:66185	Protein virilizer homolog
1110038F14Rik	mRNA	512.358	499.124	391.059	mmu:117171	UPF0488 protein C8orf33 homolog
1110051M20Rik	mRNA	343.945	461.343	239.889	mmu:228356	Protein 1110051M20Rik
1110057K04Rik	mRNA	271.003	366.639	246.936	mmu:68832	UPF0554 protein C2orf43 homolog
1110058L19Rik	mRNA	269.378	449.775	294.157	mmu:68002	Succinate dehydrogenase assembly factor 4, mitochondrial
1110059E24Rik	mRNA	249.937	350.14	254.849	mmu:66206	Protein 1110059E24Rik
1110059G10Rik	mRNA	36.0423	30.2616	27.8699	mmu:66202	RIKEN cDNA 1110059G10, isoform CRA_a
1110059M19Rik	mRNA	0	0	0	mmu:68800	Proline-rich protein 32
1110065P20Rik	mRNA	1318.74	1542.28	1271.64	mmu:68920	Uncharacterized protein C1orf122 homolog
1190002N15Rik	mRNA	63.3941	48.4691	93.8952	mmu:68861	Putative uncharacterized protein
1190003K10Rik	mRNA	0	0	0	mmu:68880	Protein 1190003K10Rik
1190005I06Rik	mRNA	212.667	195.626	119.857	mmu:68918	Protein 1190005I06Rik
1190007I07Rik	mRNA	72.8229	116.55	58.3835	mmu:544717	Uncharacterized protein C12orf73 homolog
1200014J11Rik	mRNA	88.4995	59.132	90.4876	mmu:66874	Putative uncharacterized protein
1300002K09Rik	mRNA	0	0.215127	0.159303	mmu:74152	Protein Stra6l
1300017J02Rik	mRNA	1.42946	0	0.278203	mmu:71775	Protein 1300017J02Rik
1500009L16Rik	mRNA	82.2498	112.408	106.881	mmu:69784	Overexpressed in colon carcinoma 1 protein homolog
1500012F01Rik	mRNA	1169.94	1248.47	772.701	mmu:68949	Protein 1500012F01Rik
1500015O10Rik	mRNA	78.7373	116.463	135.42	mmu:78896	Augurin
1520401A03Rik	mRNA	0.172577	0.362853	0.134348	mmu:320309	Putative uncharacterized protein
1600002H07Rik	mRNA	117.498	126.711	111.534	mmu:72016	Protein 1600002H07Rik
1600002K03Rik	mRNA	87.4202	107.658	64.1661	mmu:69770	Uncharacterized membrane protein C19orf24 homolog
1600012H06Rik	mRNA	185.855	175.163	163.843	mmu:67912	1600012H06Rik protein
1600014C10Rik	mRNA	57.1855	65.2346	44.5179	mmu:72244	Protein 1600014C10Rik
1600014C23Rik	mRNA	1.56951	0	0	mmu:72240	Protein 1600014C23Rik
1600014K23Rik	mRNA	0	4.07	0	mmu:71996	Ferritin
1600015I10Rik	mRNA	0	0	0	mmu:69761	Protein 1600015I10Rik
1600016N20Rik	mRNA	2.18467	2.6248	0.728881	mmu:72000	Lamin tail domain-containing protein 2
1700001C02Rik	mRNA	0	0	0	mmu:75434	Protein 1700001C02Rik
1700001C19Rik	mRNA	1.00248	2.10777	0	mmu:75462	Protein 1700001C19Rik
1700001F09Rik	mRNA	0	0	0	mmu:71826	Uncharacterized protein
1700001J03Rik	mRNA	0	0	0.813511	mmu:69282	Uncharacterized protein
1700001K19Rik	mRNA	0	0	0	mmu:66323	Uncharacterized protein
1700001L19Rik	mRNA	0	1.89093	0.700123	mmu:69315	Uncharacterized protein C5orf49 homolog
1700001O22Rik	mRNA	2.57118	8.64972	9.20744	mmu:73598	Protein 1700001O22Rik
1700001P01Rik	mRNA	2.6058	1.36971	5.07141	mmu:72215	Uncharacterized protein C17orf98 homolog
1700003E16Rik	mRNA	8.72497	14.1755	9.57086	mmu:71837	Uncharacterized protein C2orf81 homolog
1700003F12Rik	mRNA	5.20492	3.2831	3.24154	mmu:75480	Protein 1700003F12Rik
1700003M02Rik	mRNA	1.08113	1.89428	0.280546	mmu:69329	Protein 1700003M02Rik
1700006A11Rik	mRNA	0	0	0	mmu:71824	Protein 1700006A11Rik
1700006E09Rik	mRNA	0	0	0	mmu:75437	Protein 1700006E09Rik
1700007B14Rik	mRNA	2.63231	0.790658	0	mmu:71831	Protein 1700007B14Rik
1700007G11Rik	mRNA	0	4.7221	0	mmu:75784	Uncharacterized protein C4orf22 homolog
1700007K09Rik	mRNA	1.20267	0	1.87252	mmu:69318	Protein FAM24A-like
1700007K13Rik	mRNA	57.6386	36.1441	56.6786	mmu:69327	Protein 1700007K13Rik
1700008A04Rik	mRNA	0	0	0	mmu:69351	Small integral membrane protein 23
1700008F21Rik	mRNA	0	0	0	mmu:75453	Protein 1700008F21Rik
1700008I05Rik	mRNA	0	0	0	mmu:71841	Protein 1700008I05Rik
1700008O03Rik	mRNA	2.51619	2.0574	1.30587	mmu:69349	Putative uncharacterized protein C19orf81 homolog
1700008P02Rik	mRNA	0	0	0	mmu:69347	MCG13911
1700009N14Rik	mRNA	0	0	0	mmu:75471	MCG49183
1700009P17Rik	mRNA	11.4207	16.5087	11.6691	mmu:75472	Protein Flattop
1700010B08Rik	mRNA	0	0	0	mmu:75485	Protein 1700010B08Rik
1700010D01Rik	mRNA	0	0	0	mmu:76386	Protein 1700010D01Rik
1700010I14Rik	mRNA	6.06076	10.0125	5.72923	mmu:66931	RIKEN cDNA 1700010I14, isoform CRA_b
1700011A15Rik	mRNA	0	0	0	mmu:66322	RIKEN cDNA 1700011A15
1700011E24Rik	mRNA	0	0	0.461642	mmu:75467	Protein 1700011E24Rik
1700011H14Rik	mRNA	1.18428	0.622506	1.84388	mmu:67082	Protein 1700011H14Rik
1700011I03Rik	mRNA	0	0	0	mmu:75444	Protein 1700011I03Rik
1700011L22Rik	mRNA	0	0	0	mmu:67687	Uncharacterized protein C4orf51 homolog
1700012A03Rik	mRNA	0	0	0	mmu:76382	Protein 1700012A03Rik
1700012B07Rik	mRNA	0	0	0	mmu:69324	Protein 1700012B07Rik
1700012B09Rik	mRNA	0	4.96919	0	mmu:69325	Protein 1700012B09Rik
1700012L04Rik	mRNA	0	0	1.20555	mmu:76383	Histone H2A
1700012P22Rik	mRNA	0	0	0	mmu:69364	Uncharacterized protein C1orf158 homolog
1700013D24Rik	mRNA	0	0	0	mmu:76921	MCG1037134
1700013F07Rik	mRNA	0	4.33125	0	mmu:75504	Uncharacterized protein C1orf194 homolog
1700013G24Rik	mRNA	0	0	0	mmu:69380	Protein 1700013G24Rik
1700013H16Rik	mRNA	0	0	0	mmu:75514	Protein 1700013H16Rik
1700015E13Rik	mRNA	0	0	0	mmu:76925	Uncharacterized protein C1orf111 homolog
1700015F17Rik	mRNA	0	0	0	mmu:381716	Protein 1700015F17Rik
1700015G11Rik	mRNA	0	0	0	mmu:100503036	Protein 1700015G11Rik
1700016C15Rik	mRNA	0	0	0	mmu:69428	Uncharacterized protein C1orf100 homolog
1700016D06Rik	mRNA	0	0	0	mmu:76413	Protein 1700016D06Rik
1700016G14Rik	mRNA	0	0	0	mmu:666145	RIKEN cDNA 1700016G14 gene
1700016H13Rik	mRNA	0	0	0	mmu:74218	Protein 1700016H13Rik
1700016K19Rik	mRNA	0	0	0	mmu:74230	Protein LIAT1
1700017B05Rik	mRNA	121.502	141.815	126.116	mmu:74211	Uncharacterized protein C15orf39 homolog
1700017D01Rik	mRNA	0	0	0	mmu:69369	MCG12892
1700017N19Rik	mRNA	0	0	0	mmu:66605	Protein 1700017N19Rik
1700018B08Rik	mRNA	0	0	0	mmu:76405	Uncharacterized protein
1700018C11Rik	mRNA	0	0	0	mmu:75524	Uncharacterized protein
1700018F24Rik	mRNA	0	0	0	mmu:69396	Protein 1700018F24Rik
1700019A02Rik	mRNA	0.445484	0	0	mmu:69397	Protein 1700019A02Rik
1700019B03Rik	mRNA	1.93458	0	0.753018	mmu:76406	MCG11564
1700019D03Rik	mRNA	1.11861	0.470391	1.21915	mmu:67080	Small membrane A-kinase anchor protein
1700019G17Rik	mRNA	82.0062	67.6715	50.6604	mmu:75541	Protein 1700019G17Rik
1700019L03Rik	mRNA	0.970756	2.04108	0	mmu:227736	Uncharacterized protein C9orf117 homolog
1700019N19Rik	mRNA	0	0	0	mmu:67507	Uncharacterized protein C10orf82 homolog
1700019O17Rik	mRNA	0	0	0	mmu:71863	Uncharacterized protein C2orf57 homolog
1700020A23Rik	mRNA	0	0	0	mmu:75656	Protein 1700020A23Rik
1700020D05Rik	mRNA	3.18514	4.18561	3.71936	mmu:75555	Mage-g2
1700020L24Rik	mRNA	2.42207	8.4876	6.28512	mmu:66330	Protein 1700020L24Rik
1700020N15Rik	mRNA	0	0	0	mmu:75509	Protein 1700020N15Rik
1700021F05Rik	mRNA	169.236	197.129	162.312	mmu:67851	Protein 1700021F05Rik
1700021F07Rik	mRNA	0	0	0	mmu:72221	Uncharacterized protein C20orf85 homolog
1700021K19Rik	mRNA	698.684	724.275	434.266	mmu:100502698	Protein 1700021K19Rik
1700022I11Rik	mRNA	0	0	0	mmu:67317	Protein 1700022I11Rik
1700022P22Rik	mRNA	0	0	0	mmu:75558	Spermatogenesis-associated protein 45
1700023E05Rik	mRNA	0	0.497208	0.368186	mmu:71868	Protein 1700023E05Rik
1700023F06Rik	mRNA	2.03422	2.85138	2.11146	mmu:69441	Protein 1700023F06Rik
1700024G13Rik	mRNA	0	0	0	mmu:67085	UPF0728 protein C10orf53 homolog
1700024P04Rik	mRNA	0	0	0	mmu:69382	Histone H2B subacrosomal variant
1700024P16Rik	mRNA	0	0	0.570533	mmu:242594	Uncharacterized protein C1orf168 homolog
1700025F22Rik	mRNA	0	0	0	mmu:69416	1700025F22Rik protein
1700025G04Rik	mRNA	203.294	115.14	153.588	mmu:69399	Putative uncharacterized protein
1700026D08Rik	mRNA	0.484799	1.52898	1.50963	mmu:75556	ASL1/1700026D08Rik fusion protein
1700026L06Rik	mRNA	4.84655	10.1902	0.943236	mmu:69987	Uncharacterized protein C9orf9 homolog
1700028K03Rik	mRNA	0	0	0	mmu:76421	Protein 1700028K03Rik
1700028P14Rik	mRNA	0.936645	1.96936	0	mmu:67483	Uncharacterized protein C9orf135 homolog
1700029F12Rik	mRNA	0	0	0	mmu:66479	Uncharacterized protein
1700029H14Rik	mRNA	0.785515	0	1.83453	mmu:66501	Protein 1700029H14Rik
1700029I15Rik	mRNA	44.6708	44.6135	38.2529	mmu:75641	Protein 1700029I15Rik
1700029J07Rik	mRNA	5.34093	9.0461	13.1664	mmu:69479	UPF0602 protein C4orf47 homolog
1700029P11Rik	mRNA	0	0	0	mmu:66346	Protein 1700029P11Rik
1700030F18Rik	mRNA	0	0.273563	0	mmu:72277	Protein Fam186a
1700030J22Rik	mRNA	10.9938	10.1482	8.14101	mmu:69528	Uncharacterized protein C16orf46 homolog
1700030K09Rik	mRNA	167.492	186.295	124.653	mmu:72254	Protein 1700030K09Rik
1700031F05Rik	mRNA	0	0	0	mmu:73300	MCG116637
1700034E13Rik	mRNA	0	0	0	mmu:78414	Uncharacterized protein
1700034F02Rik	mRNA	2.6046	0	1.44831	mmu:73324	1700034F02Rik protein
1700034J05Rik	mRNA	0	0	0	mmu:73344	Uncharacterized protein C12orf71 homolog
1700034O15Rik	mRNA	0	0	0	mmu:76606	Uncharacterized protein C7orf34 homolog
1700037C18Rik	mRNA	54.5952	49.7884	48.134	mmu:73261	Protein 1700037C18Rik
1700037H04Rik	mRNA	390.174	616.194	459.02	mmu:67326	Protein 1700037H04Rik
1700039E15Rik	mRNA	0.773066	0	0	mmu:76713	Transporter
1700040F15Rik	mRNA	0	0	0	mmu:73329	RIKEN cDNA 1700040F15 gene
1700040L02Rik	mRNA	0	0	0	mmu:73287	Protein 1700040L02Rik
1700042B14Rik	mRNA	0	0	0	mmu:73347	MCG1042410
1700042G07Rik	mRNA	0	0	0	mmu:67323	Protein 1700042G07Rik
1700047I17Rik2	mRNA	14.5218	6.85885	3.27679	mmu:100101807	RIKEN cDNA 1700047I17 gene 2
1700049G17Rik	mRNA	21.5941	15.9076	12.5159	mmu:73430	1700049G17Rik protein
1700052N19Rik	mRNA	96.2217	108.674	121.47	mmu:73419	UPF0364 protein C6orf211 homolog
1700054O13Rik	mRNA	0	0	0	mmu:67334	Huntingtin-interacting protein M
1700055N04Rik	mRNA	1.22012	0	0	mmu:73458	Protein 1700055N04Rik
1700056E22Rik	mRNA	12.6113	14.1419	9.81765	mmu:73363	Protein 1700056E22Rik
1700057G04Rik	mRNA	0.772821	0	0	mmu:78459	Protein 1700057G04Rik
1700061G19Rik	mRNA	0	0	0	mmu:78625	Uncharacterized protein
1700065D16Rik	mRNA	1.80588	3.03759	1.68701	mmu:73410	Putative uncharacterized protein
1700065I17Rik	mRNA	1.1698	0	0	mmu:67343	Testis specific expressed protein 7
1700066B19Rik	mRNA	0.324684	0	0.25276	mmu:73449	Protein 1700066B19Rik
1700066C05Rik	mRNA	0	0	0	mmu:78654	RIKEN cDNA 1700066C05 gene
1700066M21Rik	mRNA	190.549	158.836	167.696	mmu:73467	UPF0565 protein C2orf69 homolog
1700067K01Rik	mRNA	0	0	0.596523	mmu:73453	1700067K01Rik protein
1700067P10Rik	mRNA	0	0	0	mmu:68224	Protein 1700067P10Rik
1700071K01Rik	mRNA	1.56649	3.29364	3.04871	mmu:237880	MCG48927
1700074P13Rik	mRNA	0	0	0	mmu:73481	Protein 1700074P13Rik
1700080E11Rik	mRNA	0	0	0	mmu:73532	Testis specific expressed protein 8
1700080G18Rik	mRNA	15.2439	14.9573	7.91139	mmu:73533	Putative uncharacterized protein
1700080O16Rik	mRNA	0	0	0	mmu:74279	1700080O16Rik protein
1700084C01Rik	mRNA	108.512	70.8181	37.7164	mmu:78465	1700084C01Rik protein
1700088E04Rik	mRNA	254.998	350.612	182.852	mmu:27660	Protein 1700088E04Rik
1700092M07Rik	mRNA	4.27899	13.4953	8.32778	mmu:74307	Protein 1700092M07Rik
1700093K21Rik	mRNA	0.615915	0.647501	0.958957	mmu:67358	Protein 1700093K21Rik
1700094D03Rik	mRNA	27.039	19.5944	16.7577	mmu:73545	Protein 4933434E20Rik
1700101E01Rik	mRNA	1.34939	5.67436	4.2019	mmu:329375	Protein 1700101E01Rik
1700102P08Rik	mRNA	10.9024	8.73258	6.87069	mmu:112418	Uncharacterized protein C3orf62 homolog
1700106J16Rik	mRNA	0	0	0	mmu:74297	Coiled-coil domain-containing protein 182
1700109H08Rik	mRNA	16.466	0.721267	4.80692	mmu:77036	Protein 1700109H08Rik
1700110M21Rik	mRNA	0	0	0	mmu:76627	Proline-rich protein 30
1700112E06Rik	mRNA	0.384583	2.83014	0.29939	mmu:76633	Protein 1700112E06Rik
1700113H08Rik	mRNA	0	0	0	mmu:76640	Protein 1700113H08Rik
1700122O11Rik	mRNA	0	0	0	mmu:76651	Protein 1700122O11Rik
1700123I01Rik	mRNA	0	0	0	mmu:622554	LOC622554 protein
1700123K08Rik	mRNA	0	0	0	mmu:76658	Uncharacterized protein
1700123O20Rik	mRNA	242.74	349.301	211.417	mmu:58248	RIKEN cDNA 1700123O20
1700125H20Rik	mRNA	0.522499	1.64788	0	mmu:73634	Uncharacterized protein C17orf64 homolog
1700129C05Rik	mRNA	0	0	0	mmu:67932	Protein 1700129C05Rik
1810009A15Rik	mRNA	283.003	475.184	383.795	mmu:66276	Protein 1810009A15Rik
1810009J06Rik	mRNA	0	0	0	mmu:73626	Trypsinogen 4
1810010H24Rik	mRNA	92.305	92.8526	57.4862	mmu:69066	UPF0450 protein C17orf58 homolog
1810011H11Rik	mRNA	0	0	0	mmu:69069	Protein 1810011H11Rik
1810011O10Rik	mRNA	12.2165	12.2008	15.2165	mmu:69068	Uncharacterized protein C8orf4 homolog
1810013L24Rik	mRNA	93.5937	85.596	86.3767	mmu:69053	UPF0472 protein C16orf72 homolog
1810019J16Rik	mRNA	0	0	0	mmu:69073	Keratinocyte differentiation factor 1
1810022K09Rik	mRNA	35.6701	38.9144	50.8215	mmu:69126	RIKEN cDNA 1810022K09 gene
1810024B03Rik	mRNA	1.91184	3.01482	0	mmu:329509	Uncharacterized protein
1810026J23Rik	mRNA	603.216	726.631	431.458	mmu:69773	Uncharacterized protein C19orf52 homolog
1810030O07Rik	mRNA	121.856	127.381	91.106	mmu:69155	Uncharacterized protein CXorf38 homolog
1810033B17Rik	mRNA	0	0	0	mmu:69189	Mast cell-expressed membrane protein 1
1810037I17Rik	mRNA	1118.72	1563.16	916.943	mmu:67704	Uncharacterized protein C4orf3 homolog
1810041L15Rik	mRNA	196.119	301.929	91.857	mmu:72301	Protein 1810041L15Rik
1810043G02Rik	mRNA	197.253	221.051	150.392	mmu:67884	Protein 1810043G02Rik
1810043H04Rik	mRNA	166.222	238.763	171.68	mmu:208501	Protein 1810043H04Rik
1810046K07Rik	mRNA	0	0	0	mmu:69809	Protein 1810046K07Rik
1810055G02Rik	mRNA	167.678	295.424	177.293	mmu:72056	Uncharacterized protein C11orf24 homolog
1810062G17Rik	mRNA	1.78487	4.691	0.694744	mmu:72282	MCG1049552
1810065E05Rik	mRNA	0	0	0	mmu:69864	Protein 1810065E05Rik
2010001E11Rik	mRNA	0.355802	0	0	mmu:72045	MCG125813
2010002M12Rik	mRNA	0.241607	0.253997	0.188087	mmu:112419	Protein 2010002M12Rik
2010003K11Rik	mRNA	0.696665	0	0.542341	mmu:69861	Uncharacterized protein C11orf86 homolog
2010005H15Rik	mRNA	0	0	0	mmu:76770	MCG130165
2010012O05Rik	mRNA	116.197	136.689	92.7843	mmu:66439	UPF0693 protein C10orf32 homolog
2010015L04Rik	mRNA	10.6197	10.4031	13.9039	mmu:544678	Cilia- and flagella-associated protein 74
2010106E10Rik	mRNA	0	0	0.491773	mmu:67715	Protein 2010106E10Rik
2010107E04Rik	mRNA	1098.07	2346.4	1426.04	mmu:70257	6.8 kDa mitochondrial proteolipid
2010107G12Rik	mRNA	3.25986	1.02811	3.8066	mmu:243753	Protein 2010107G12Rik
2010107G23Rik	mRNA	36.165	48.3886	19.3786	mmu:69894	Protein 2010107G23Rik
2010109A12Rik	mRNA	4.45077	1.55967	0	mmu:75610	Protein 2010109A12Rik
2010109I03Rik	mRNA	0	0	0	mmu:67038	Uncharacterized protein
2010111I01Rik	mRNA	6.74079	8.40768	6.84854	mmu:72061	2010111I01Rik protein
2010300C02Rik	mRNA	4.70919	8.84051	14.4022	mmu:72097	Protein 2010300C02Rik
2010315B03Rik	mRNA	24.1249	4.75538	25.5888	mmu:630836	Protein 2010315B03Rik
2200002D01Rik	mRNA	0	0	0	mmu:72275	HAI-2 related small peptide
2200002J24Rik	mRNA	13.6906	8.857	9.01817	mmu:69147	Protein 2200002J24Rik
2210010C04Rik	mRNA	0	0	0	mmu:67373	Protein 2210010C04Rik
2210013O21Rik	mRNA	431.198	515.217	280.226	mmu:70123	RIKEN cDNA 2210013O21 gene
2210016F16Rik	mRNA	64.5336	99.0387	69.3018	mmu:70153	Protein 2210016F16Rik
2210016L21Rik	mRNA	1029.58	1104.29	658.607	mmu:72357	Protein 2210016L21Rik
2210018M11Rik	mRNA	125.179	50.0671	101.106	mmu:233545	Putative uncharacterized protein
2210404O07Rik	mRNA	2.82785	0	5.50358	mmu:72273	Small integral membrane protein 24
2210404O09Rik	mRNA	15.7404	18.0869	8.54901	mmu:70081	Uncharacterized protein
2210407C18Rik	mRNA	0	0.970149	0	mmu:78354	EP1
2210408I21Rik	mRNA	19.0523	11.5687	12.7861	mmu:72371	2210408I21Rik protein
2300002M23Rik	mRNA	0	0	0	mmu:69542	Uncharacterized protein C6orf15 homolog
2300003K06Rik	mRNA	0	0	0	mmu:100502865	Protein 2300003K06Rik
2300005B03Rik	mRNA	0	0	1.22184	mmu:69462	RIKEN cDNA 2300005B03 gene
2300009A05Rik	mRNA	130.516	185.805	100.546	mmu:69478	Uncharacterized protein C15orf61 homolog
2310002J15Rik	mRNA	0	0	0	mmu:67859	Cysteine-rich tail protein 1
2310002L09Rik	mRNA	0	0	0	mmu:71886	Putative uncharacterized protein
2310003H01Rik	mRNA	377.697	400.565	259.344	mmu:71885	Fanconi anemia-associated protein of 100 kDa
2310003L06Rik	mRNA	0	0	0	mmu:74248	RIKEN cDNA 2310003L06 gene
2310005G13Rik	mRNA	0	0.278677	0	mmu:69457	Protein Tmem45a2
2310007B03Rik	mRNA	0	0	0	mmu:71874	Uncharacterized protein C2orf54 homolog
2310007L24Rik	mRNA	0	0	0	mmu:75573	Protein 2310007L24Rik
2310009B15Rik	mRNA	233.508	263.445	154.071	mmu:69549	MCG15614
2310011J03Rik	mRNA	553.767	655.322	355.941	mmu:66374	UPF0449 protein C19orf25 homolog
2310014L17Rik	mRNA	11.2953	8.70797	6.25291	mmu:381845	RING finger protein 225
2310022A10Rik	mRNA	240.459	292.551	182.405	mmu:66367	Protein 2310022A10Rik
2310022B05Rik	mRNA	2155.57	2233.28	927.645	mmu:69551	Uncharacterized protein C1orf198 homolog
2310030G06Rik	mRNA	0	0	0	mmu:66952	Uncharacterized protein C11orf52 homolog
2310033P09Rik	mRNA	165.48	160.213	200.108	mmu:67862	Putative uncharacterized protein
2310034C09Rik	mRNA	0	0	0	mmu:117172	Uncharacterized protein
2310034P14Rik	mRNA	7.17744	6.1736	6.09545	mmu:69579	RIKEN cDNA 2310034P14 gene
2310035C23Rik	mRNA	77.8858	46.6086	71.0101	mmu:227446	Protein 2310035C23Rik
2310036O22Rik	mRNA	2941.23	4057.91	2836.04	mmu:68544	Uncharacterized protein C19orf43 homolog
2310039H08Rik	mRNA	273.457	390.31	196.505	mmu:67101	Uncharacterized protein C6orf226 homolog
2310042D19Rik	mRNA	87.5851	64.31	30.4875	mmu:74183	PGC-1 and ERR-induced regulator in muscle protein 1
2310042E22Rik	mRNA	0	0	0	mmu:66561	Protein Teddm3
2310044G17Rik	mRNA	225.985	199.864	188.91	mmu:217732	CLOCK-interacting pacemaker
2310045N01Rik	mRNA	899.585	831.947	505.487	mmu:72368	RIKEN cDNA 2310045N01 gene
2310046K23Rik	mRNA	0	0	0	mmu:76968	RIKEN cDNA 2310046K23 gene
2310047M10Rik	mRNA	229.645	256.6	172.804	mmu:71923	Uncharacterized protein C17orf59 homolog
2310050C09Rik	mRNA	0	0	0	mmu:66533	Protein 2310050C09Rik
2310057J18Rik	mRNA	0	0	0	mmu:67719	RIKEN cDNA 2310057J18, isoform CRA_a
2310057M21Rik	mRNA	28.8327	29.346	19.3004	mmu:68277	Uncharacterized protein C10orf88 homolog
2310057N15Rik	mRNA	0	0	0	mmu:69696	2310057N15Rik protein
2310061I04Rik	mRNA	213.61	281.19	194.963	mmu:69662	2310061I04Rik protein
2310061N02Rik	mRNA	0	0	0	mmu:69661	Protein 2310061N02Rik
2310067B10Rik	mRNA	620.202	592.825	419.996	mmu:71947	Protein 2310067B10Rik
2310079G19Rik	mRNA	0	0	0	mmu:69699	Protein 2310079G19Rik
2410002F23Rik	mRNA	447.458	547.999	311.226	mmu:668661	Protein 2410002F23Rik
2410004B18Rik	mRNA	221.561	258.262	184.028	mmu:66421	Protein 2410004B18Rik
2410004P03Rik	mRNA	3.61739	4.27826	8.44821	mmu:73667	Protein 2410004P03Rik
2410012M07Rik	mRNA	0	0	0	mmu:71979	Proline-rich protein 23
2410015M20Rik	mRNA	1360.04	2364.86	1346.3	mmu:224904	Protein QIL1
2410016O06Rik	mRNA	142.086	241.182	141.636	mmu:71952	Bifunctional lysine-specific demethylase and histidyl-hydroxylase NO66
2410018M08Rik	mRNA	161.819	214.361	128.259	mmu:71970	SCAN domain containing 3
2410076I21Rik	mRNA	0	0	0	mmu:73673	Meiotic recombination protein REC114
2410089E03Rik	mRNA	78.3622	38.4551	58.4418	mmu:73692	Uncharacterized protein C5orf42 homolog
2410124H12Rik	mRNA	0	0	0	mmu:76785	Protein 2410124H12Rik
2410127L17Rik	mRNA	2.86203	2.00587	5.34729	mmu:67383	UPF0586 protein C9orf41 homolog
2410131K14Rik	mRNA	211.93	267.294	194.851	mmu:76792	UPF0454 protein C12orf49 homolog
2410137M14Rik	mRNA	1.87979	0	0	mmu:76797	Protein 2410137M14Rik
2410141K09Rik	mRNA	0	0	0	mmu:76803	Protein 2410141K09Rik
2510002D24Rik	mRNA	56.0923	93.6563	43.153	mmu:72307	Protein 2510002D24Rik
2510003E04Rik	mRNA	862.999	988.507	643.409	mmu:72320	Protein 2510003E04Rik
2510009E07Rik	mRNA	530.88	249.757	428.6	mmu:72190	UPF0524 protein C3orf70 homolog
2510039O18Rik	mRNA	322.653	336.577	240.174	mmu:77034	Uncharacterized protein KIAA2013
2510049J12Rik	mRNA	0.640416	0	0	mmu:70291	MCG132465, isoform CRA_b
2610002J02Rik	mRNA	698.47	764.11	457.08	mmu:67513	Protein 2610002J02Rik
2610002M06Rik	mRNA	42.3065	29.5532	33.9098	mmu:67028	Charged multivesicular body protein 1b-2
2610008E11Rik	mRNA	66.3249	21.4231	55.6735	mmu:72128	Protein 2610008E11Rik
2610015P09Rik	mRNA	18.7463	3.2846	15.636	mmu:212153	Protein 2610015P09Rik
2610018G03Rik	mRNA	0.345814	0	0.269209	mmu:70415	Serine/threonine-protein kinase 26
2610020H08Rik	mRNA	13.932	12.1412	23.5469	mmu:434234	Protein 2610020H08Rik
2610028H24Rik	mRNA	0	0	0	mmu:76964	Protein 2610028H24Rik
2610034B18Rik	mRNA	312.695	354.56	262.844	mmu:70420	Arpin
2610034M16Rik	mRNA	181.729	201.082	63.5338	mmu:69239	Protein 2610034M16Rik
2610036A22Rik	mRNA	0	0	0	mmu:70190	RIKEN cDNA 2610036A22 gene
2610044O15Rik8	mRNA	48.0664	30.3188	35.6369	mmu:72139	Protein 2610044O15Rik8
2610301B20Rik	mRNA	144.14	175.792	161.959	mmu:67157	Protein 2610301B20Rik
2610305D13Rik	mRNA	1.90474	0	2.47134	mmu:112422	Protein 2610305D13Rik
2610318N02Rik	mRNA	48.164	76.2885	73.9896	mmu:70458	Putative uncharacterized protein
2610507B11Rik	mRNA	1249.16	1265.05	1198.77	mmu:72503	2610507B11Rik protein
2610524H06Rik	mRNA	274.444	466.694	287.991	mmu:330173	Putative uncharacterized protein
2610528A11Rik	mRNA	0	2.26111	0.837184	mmu:70045	RIKEN cDNA 2610528A11 gene
2610528J11Rik	mRNA	0	0	0	mmu:66451	Type III endosome membrane protein TEMP
2700029M09Rik	mRNA	130.599	141.346	162.725	mmu:72612	Protein 2700029M09Rik
2700049A03Rik	mRNA	49.5169	31.1447	52.2759	mmu:76967	Protein TALPID3
2700050L05Rik	mRNA	62.8962	40.4601	56.1914	mmu:214764	Erythroid differentiation-related factor 1
2700060E02Rik	mRNA	657.406	986.019	545.729	mmu:68045	Uncharacterized protein
2700062C07Rik	mRNA	115.828	186.142	124.63	mmu:68046	UPF0711 protein C18orf21 homolog
2700081O15Rik	mRNA	460.193	477.173	319.033	mmu:108899	Protein 2700081O15Rik
2700089E24Rik	mRNA	152.439	88.8045	148.402	mmu:381820	Protein 2700089E24Rik
2700094K13Rik	mRNA	1080.02	2503.68	2288.36	mmu:72657	Protein 2700094K13Rik
2700097O09Rik	mRNA	76.7118	67.6848	68.7831	mmu:72658	Protein 2700097O09Rik
2810004N23Rik	mRNA	325.909	322.214	305.007	mmu:66523	Uncharacterized protein C1orf131 homolog
2810006K23Rik	mRNA	194.373	337.037	241.358	mmu:72650	Probable peptide chain release factor C12orf65 homolog, mitochondrial
2810007J24Rik	mRNA	0	0	0	mmu:76971	Sulfotransferase
2810021J22Rik	mRNA	43.3759	27.4301	32.0855	mmu:69944	Protein 2810021J22Rik
2810403A07Rik	mRNA	328.223	244.2	272.977	mmu:74200	UPF0469 protein KIAA0907
2810408A11Rik	mRNA	44.5297	70.6507	54.0186	mmu:70419	2810408A11Rik protein
2810408M09Rik	mRNA	322.94	377.935	219.554	mmu:381406	Uncharacterized protein
2810417H13Rik	mRNA	32.3568	144.658	267.005	mmu:68026	PCNA-associated factor
2810428I15Rik	mRNA	735.048	932.756	727.318	mmu:66462	Protein 2810428I15Rik
2810459M11Rik	mRNA	1935.26	1744.81	1421.06	mmu:72792	Uncharacterized protein C2orf72 homolog
2810474O19Rik	mRNA	25.4065	6.71231	18.8465	mmu:67246	Protein 2810474O19Rik
2900011O08Rik	mRNA	231.302	350.228	186.514	mmu:67254	Protein 2900011O08Rik
2900026A02Rik	mRNA	36.4936	31.4414	33.9587	mmu:243219	Uncharacterized protein KIAA1671
2900092C05Rik	mRNA	0	0	0	mmu:73090	Putative uncharacterized protein
3010026O09Rik	mRNA	106.005	155.922	82.877	mmu:68067	Protein 3010026O09Rik
3110001I22Rik	mRNA	28.261	33.9546	27.5008	mmu:66598	Protein 3110001I22Rik
3110002H16Rik	mRNA	225.392	275.488	195.242	mmu:76482	Protein 3110002H16Rik
3110007F17Rik	mRNA	11.664	11.2186	10.6258	mmu:73061	Protein 3110007F17Rik
3110009E18Rik	mRNA	29.0648	53.4719	28.283	mmu:73103	Protein 3110009E18Rik
3110021N24Rik	mRNA	4.4868	4.71689	1.74644	mmu:73133	Protein 3110021N24Rik
3110035E14Rik	mRNA	294.642	616.554	135.837	mmu:76982	Uncharacterized protein C8orf46 homolog
3110040M04Rik	mRNA	0	0	0	mmu:73176	RIKEN cDNA 3110040M04 gene
3110040N11Rik	mRNA	36.7692	79.8866	51.8415	mmu:67290	RIKEN cDNA 3110040N11, isoform CRA_b
3110043O21Rik	mRNA	97.9041	108.761	79.9488	mmu:73205	MCG141727, isoform CRA_b
3110047P20Rik	mRNA	4.37971	3.00281	1.63064	mmu:319807	NACHT and WD repeat domain-containing protein 2
3110052M02Rik	mRNA	16.0107	8.41588	10.8698	mmu:73229	Protein 3110052M02Rik
3110057O12Rik	mRNA	30.245	11.6683	20.737	mmu:269423	3110057O12Rik protein
3110062M04Rik	mRNA	75.2987	70.9	50.8028	mmu:78412	Protein 3110062M04Rik
3110079O15Rik	mRNA	1.50557	0	0	mmu:73234	Uncharacterized protein C2orf82 homolog
3110082I17Rik	mRNA	53.5437	70.2494	98.0379	mmu:73212	Uncharacterized protein C7orf50 homolog
3110082J24Rik	mRNA	458.973	495.883	420.841	mmu:433868	Protein 3110082J24Rik
3300002I08Rik	mRNA	26.4558	23.5337	25.3481	mmu:69277	Zinc-finger protein in podocyte III
3425401B19Rik	mRNA	0	0	0	mmu:100504518	Protein 3425401B19Rik
3632451O06Rik	mRNA	122.909	183.344	105.351	mmu:67419	Protein 3632451O06Rik
3830403N18Rik	mRNA	0	0	0	mmu:70691	MCG113545, isoform CRA_a
3830406C13Rik	mRNA	27.1847	20.9459	30.7583	mmu:218734	Uncharacterized protein C3orf14 homolog
3830417A13Rik	mRNA	0	0	0	mmu:70696	Protein 3830417A13Rik
4430402I18Rik	mRNA	10.3549	11.508	8.29142	mmu:381218	Spermatogenesis associated 6-like protein
4632428N05Rik	mRNA	2.01323	4.93843	2.08968	mmu:74048	Gi24 receptor
4632434I11Rik	mRNA	6.01714	5.35252	33.6904	mmu:74041	DNA damage-induced apoptosis suppressor protein
4732456N10Rik	mRNA	0	0	0.749303	mmu:239673	Protein 4732456N10Rik
4833403I15Rik	mRNA	0.323843	0	0	mmu:74574	Protein 4833403I15Rik
4833420G17Rik	mRNA	224.841	139.383	166.918	mmu:67392	Uncharacterized protein C5orf34 homolog
4833423E24Rik	mRNA	0	0	0	mmu:228151	Fatty acid desaturase 2-like protein FADS2P1
4833424O15Rik	mRNA	91.8279	101.314	49.0823	mmu:75769	Lipid phosphate phosphatase-related protein type 5
4833427G06Rik	mRNA	0	0	0	mmu:235345	UPF0722 protein C11orf88 homolog
4833439L19Rik	mRNA	2337.17	2887.25	1951.28	mmu:97820	Protein 4833439L19Rik
4921501E09Rik	mRNA	0	0	0	mmu:74042	Uncharacterized protein
4921504E06Rik	mRNA	0	0	0	mmu:70909	RIKEN cDNA 4921504E06, isoform CRA_a
4921506M07Rik	mRNA	0	0	0.429092	mmu:70846	Protein Ttc6
4921507P07Rik	mRNA	5.57332	3.29576	0.813511	mmu:70821	Putative uncharacterized protein
4921509C19Rik	mRNA	0	0	0.359201	mmu:381393	Sperm motility kinase X
4921511H03Rik	mRNA	0	0	0	mmu:70920	Uncharacterized protein C7orf62 homolog
4921511M17Rik	mRNA	0	0	0	mmu:667256	Protein Samt1
4921517D22Rik	mRNA	0	0	0	mmu:70900	Uncharacterized protein
4921524J17Rik	mRNA	81.046	83.0587	104.361	mmu:66714	UPF0547 protein C16orf87 homolog
4921524L21Rik	mRNA	0	0	0	mmu:70901	4921524L21Rik protein
4921528I07Rik	mRNA	0	0	0	mmu:77049	Protein 4921528I07Rik
4921530D09Rik	mRNA	0.471309	0	0	mmu:77058	Coiled-coil domain-containing protein 183
4921530L21Rik	mRNA	1.40659	0.739361	0	mmu:66732	Testis highly expressed protein 1
4921536K21Rik	mRNA	7.14255	7.18236	4.83508	mmu:67430	Uncharacterized protein C5orf52 homolog
4921539E11Rik	mRNA	0	0	0	mmu:70941	Uncharacterized protein C1orf141 homolog
4922501C03Rik	mRNA	27.4841	5.00391	35.2614	mmu:382090	Uncharacterized protein
4922501L14Rik	mRNA	0.826508	0.386175	2.14474	mmu:209601	Protein BC007180
4922502D21Rik	mRNA	0	0	0	mmu:381816	Putative uncharacterized protein
4922505E12Rik	mRNA	0	0	0	mmu:433386	Putative uncharacterized protein
4930402F06Rik	mRNA	0	0	0	mmu:74854	MCG21268
4930402H24Rik	mRNA	590.193	311.509	306.934	mmu:228602	Protein 4930402H24Rik
4930402K13Rik	mRNA	0	0	0	mmu:75775	MCG54973
4930404A10Rik	mRNA	0	0	0	mmu:74847	4930404A10Rik protein
4930404N11Rik	mRNA	0	0	0	mmu:432479	Uncharacterized protein C19orf71 homolog
4930407I10Rik	mRNA	0	0	0.13544	mmu:328573	Protein 4930407I10Rik
4930412D23Rik	mRNA	0	0	0	mmu:73934	Protein 4930412D23Rik
4930415F15Rik	mRNA	2.51446	2.6434	4.24116	mmu:73862	Protein 4930415F15Rik
4930415L06Rik	mRNA	0	0	0	mmu:245511	4932429P05Rik protein
4930415O20Rik	mRNA	1.43641	0	0	mmu:73863	Uncharacterized protein
4930422G04Rik	mRNA	6.01353	3.9512	20.1468	mmu:71643	Protein ZGRF1
4930426D05Rik	mRNA	0	0	0	mmu:74644	RIKEN cDNA 4930426D05 gene
4930427A07Rik	mRNA	46.5268	111.582	179.969	mmu:104732	Uncharacterized protein C14orf80 homolog
4930428D18Rik	mRNA	0	0	0	mmu:619294	Protein 4930428D18Rik
4930430A15Rik	mRNA	0	0	0	mmu:67575	Protein 4930430A15Rik
4930430D24Rik	mRNA	0	0	0	mmu:194735	B cell translocation gene 1, anti-proliferative, pseudogene 2
4930430F08Rik	mRNA	32.601	40.6327	50.7585	mmu:68281	Uncharacterized protein C12orf29 homolog
4930431P22Rik	mRNA	0	0	0.289529	mmu:73883	RIKEN cDNA 4930431P22 gene
4930432K09Rik	mRNA	0	0	0	mmu:73779	Protein Prr27
4930432K21Rik	mRNA	48.451	64.179	26.9056	mmu:74666	Protein 4930432K21Rik
4930432M17Rik	mRNA	0	0	0	mmu:619318	Protein 4930432M17Rik
4930433I11Rik	mRNA	0	0	0	mmu:243944	Putative uncharacterized protein
4930435E12Rik	mRNA	0	0	0	mmu:74663	MCG125920, isoform CRA_b
4930438A08Rik	mRNA	0	0	0	mmu:73988	Protein 4930438A08Rik
4930444G20Rik	mRNA	0	0	0	mmu:114671	Protein 4930444G20Rik
4930444P10Rik	mRNA	0.439702	0.46225	0	mmu:75799	Protein 4930444P10Rik
4930447A16Rik	mRNA	0	0.994995	0	mmu:74892	Protein 4930447A16Rik
4930447C04Rik	mRNA	0	0.236956	0	mmu:75801	Six6os1 protein
4930449I24Rik	mRNA	0	0	0	mmu:67410	Uncharacterized protein
4930451C15Rik	mRNA	2.91531	1.91551	1.70214	mmu:74685	Leucine-rich repeat-containing protein 74B
4930451I11Rik	mRNA	0	0	0	mmu:78118	Protein 4930451I11Rik
4930452B06Rik	mRNA	9.28027	18.3298	28.6791	mmu:74430	Uncharacterized protein C3orf67 homolog
4930453H23Rik	mRNA	0	0	0	mmu:100503481	RIKEN cDNA 4930453H23 gene
4930453N24Rik	mRNA	41.5524	60.3172	50.306	mmu:67609	Uncharacterized protein C3orf38 homolog
4930467E23Rik	mRNA	0	0	0	mmu:626415	RIKEN cDNA 4930467E23 gene
4930468A15Rik	mRNA	0	0	0	mmu:74987	Protein 4930468A15Rik
4930469G21Rik	mRNA	0	0	0	mmu:100502590	MCG9411
4930474N05Rik	mRNA	0	0	0	mmu:218921	Protein 4930474N05Rik
4930480E11Rik	mRNA	0	0	0	mmu:74910	Putative uncharacterized protein
4930485B16Rik	mRNA	6.36575	4.63891	5.23719	mmu:380654	Protein Cfap54
4930486L24Rik	mRNA	0	0	0	mmu:214639	Testin-2
4930488N24Rik	mRNA	0	0	0	mmu:75011	RIKEN cDNA 4930488N24 gene
4930500A05Rik	mRNA	0	0	0	mmu:74972	RIKEN cDNA 4930500A05 gene
4930502C15Rik	mRNA	0	0	0	mmu:320733	RIKEN cDNA 4930502C15 gene
4930502E18Rik	mRNA	0.656711	0	0	mmu:75013	MCG8350
4930503B20Rik	mRNA	0.631217	2.65435	1.47417	mmu:75015	RIKEN cDNA 4930503B20, isoform CRA_c
4930503E14Rik	mRNA	0	0	0	mmu:74954	Protein 4930503E14Rik
4930503L19Rik	mRNA	48.9911	20.0864	67.3148	mmu:269033	Lung adenoma susceptibility protein 2
4930504O13Rik	mRNA	0	0	0	mmu:403200	Protein 4930504O13Rik
4930505A04Rik	mRNA	0	0	0	mmu:75087	Protein 4930505A04Rik
4930506M07Rik	mRNA	8.9648	15.2887	10.5459	mmu:71653	Shootin-1
4930513O06Rik	mRNA	0	0	0	mmu:75125	Protein 4930513O06Rik
4930519F16Rik	mRNA	0	0	0	mmu:75106	Protein 4930519F16Rik
4930519G04Rik	mRNA	0	0	0	mmu:67593	Protein 4930519G04Rik
4930522H14Rik	mRNA	0	0	0	mmu:67646	Uncharacterized protein C1orf185 homolog
4930523C07Rik	mRNA	16.3206	8.47287	19.6069	mmu:67647	Protein 4930523C07Rik
4930524B15Rik	mRNA	0	0	0	mmu:67592	Uncharacterized protein C5orf47 homolog
4930524N10Rik	mRNA	0	0	0	mmu:75071	Protein 4930524N10Rik
4930525M21Rik	mRNA	0	0	0	mmu:436199	B cell translocation gene 1, anti-proliferative, pseudogene 1
4930526D03Rik	mRNA	0	0	0	mmu:277496	Protein LKAAEAR1
4930529M08Rik	mRNA	1.56248	2.73767	2.02726	mmu:78774	Cilia- and flagella-associated protein 61
4930538K18Rik	mRNA	10.8716	11.4291	10.3032	mmu:75180	Uncharacterized protein
4930539E08Rik	mRNA	0.176972	0.186047	0.137769	mmu:207819	Uncharacterized protein C6orf222 homolog
4930544D05Rik	mRNA	1.02653	0	0	mmu:668433	Protein 4930544D05Rik
4930544G11Rik	mRNA	0	0	0	mmu:67653	Testis specific expressed protein 5
4930547C10Rik	mRNA	0.602005	0	0	mmu:68274	Putative uncharacterized protein
4930548H24Rik	mRNA	1.31839	0	0	mmu:67656	RIKEN cDNA 4930548H24
4930549C01Rik	mRNA	0	0	0	mmu:67663	Uncharacterized protein
4930550C14Rik	mRNA	0	0	0	mmu:75311	4930550C14Rik protein
4930550L24Rik	mRNA	0	0	0	mmu:75352	Uncharacterized protein
4930555G01Rik	mRNA	0	0	0	mmu:108978	RIKEN cDNA 4930555G01 gene
4930557A04Rik	mRNA	2.95639	0	0	mmu:385317	Protein 4930557A04Rik
4930558K02Rik	mRNA	0	0	0	mmu:75368	Protein 4930558K02Rik
4930562C15Rik	mRNA	0	0	0.158267	mmu:78809	Protein 4930562C15Rik
4930563D23Rik	mRNA	0	0	0	mmu:75328	Uncharacterized protein C21orf140 homolog
4930563E22Rik	mRNA	23.0675	23.9925	9.16986	mmu:75304	Uncharacterized protein C17orf100 homolog
4930564B18Rik	mRNA	0.935567	0	0	mmu:75272	MCG10597
4930564C03Rik	mRNA	0	0	0	mmu:75341	MCG55514
4930564D02Rik	mRNA	0	0	0	mmu:75269	Protein 4930564D02Rik
4930567H17Rik	mRNA	0	0	0	mmu:619303	Protein 4930567H17Rik
4930568B11Rik	mRNA	0.391622	0	0.609741	mmu:75873	RIKEN cDNA 4930568B11 gene
4930568D16Rik	mRNA	0	0	0	mmu:75859	N-acetyllactosaminide alpha-1,3-galactosyltransferase-like 1
4930571K23Rik	mRNA	0	0	0	mmu:75861	Protein 4930571K23Rik
4930578C19Rik	mRNA	0	0	0	mmu:75905	Putative uncharacterized protein
4930578I06Rik	mRNA	0	0	0	mmu:67750	Uncharacterized protein C8orf74 homolog
4930579F01Rik	mRNA	0	0	0	mmu:67741	4930579F01Rik protein
4930579G24Rik	mRNA	12.7935	33.4071	35.9828	mmu:75939	Uncharacterized protein C4orf46 homolog
4930583I09Rik	mRNA	0	0	0	mmu:78057	Protein 4930583I09Rik
4930590J08Rik	mRNA	4.91138	2.76602	5.59857	mmu:381798	Uncharacterized protein C3orf20 homolog
4930591A17Rik	mRNA	0	0	0	mmu:68175	RIKEN cDNA 4930591A17
4930595M18Rik	mRNA	0	0	0	mmu:245492	Protein 4930595M18Rik
4930596D02Rik	mRNA	0	0	0	mmu:239036	Uncharacterized protein
4931406B18Rik	mRNA	0	0	0	mmu:74054	Putative uncharacterized protein
4931406C07Rik	mRNA	310.04	242.517	169.021	mmu:70984	Ester hydrolase C11orf54 homolog
4931406P16Rik	mRNA	353.645	204.348	272.085	mmu:233103	RIKEN cDNA 4931406P16, isoform CRA_b
4931408C20Rik	mRNA	0	0	0	mmu:210940	Protein 4931408C20Rik
4931409K22Rik	mRNA	0	0	0.600865	mmu:231045	IQ and AAA domain-containing protein 1-like
4931414P19Rik	mRNA	85.0759	99.2166	84.1184	mmu:74359	Putative uncharacterized protein
4931417E11Rik	mRNA	0	0	0	mmu:66740	Uncharacterized protein
4931423N10Rik	mRNA	0.471674	0	0	mmu:70981	Protein 4931423N10Rik
4931428F04Rik	mRNA	523.318	512.147	306.035	mmu:74356	Uncharacterized protein KIAA0895-like
4931429I11Rik	mRNA	0.373025	0.588232	0	mmu:70989	Protein 4931429I11Rik
4931429L15Rik	mRNA	0	0	0	mmu:74361	Protein 4931429L15Rik
4931431F19Rik	mRNA	0	0	0	mmu:70980	MCG53927
4931440F15Rik	mRNA	3.72484	4.17691	3.47966	mmu:216622	Protein fem-1 homolog A-B
4931440L10Rik	mRNA	0	0	0	mmu:71001	Alpha-1,3-mannosyl-glycoprotein 4-beta-N-acetylglucosaminyltransferase-like protein MGAT4E
4932411E22Rik	mRNA	3.35576	2.88642	2.3749	mmu:214604	4932411E22Rik protein
4932411N23Rik	mRNA	0	0	0	mmu:237029	RIKEN cDNA 4932411N23
4932414N04Rik	mRNA	0	0	0	mmu:75721	Protein 4932414N04Rik
4932416K20Rik	mRNA	0	0	0	mmu:442809	RIKEN cDNA 4932416K20 gene
4932418E24Rik	mRNA	0.516688	0	0.804463	mmu:329366	Protein 4932418E24Rik
4932429P05Rik	mRNA	0	0	0	mmu:245509	Protein 4932429P05Rik
4932438A13Rik	mRNA	43.7248	15.3224	37.9786	mmu:229227	Uncharacterized protein KIAA1109
4932438H23Rik	mRNA	9.39018	7.32419	9.19655	mmu:74387	Protein 4932438H23Rik
4932442L08Rik	mRNA	0	0	0	mmu:631145	Protein 4932442L08Rik
4932443I19Rik	mRNA	6.62876	0.941715	2.64992	mmu:403185	Protein 4932443I19Rik
4933402D24Rik	mRNA	0.462989	0.486732	0.720856	mmu:74426	Protein 4933402D24Rik
4933402E13Rik	mRNA	0	0	0	mmu:74437	MCG21675
4933402J07Rik	mRNA	0	0	0	mmu:330820	Putative uncharacterized protein
4933402N03Rik	mRNA	0	0	0	mmu:233918	Putative uncharacterized protein
4933402N22Rik	mRNA	0	0	0	mmu:545732	Uncharacterized protein
4933402P03Rik	mRNA	0	0	0	mmu:108803	Uncharacterized protein C17orf74 homolog
4933403O08Rik	mRNA	0	0.562303	0.832778	mmu:71030	4933403O08Rik protein
4933405L10Rik	mRNA	2.07753	1.45605	0.539107	mmu:71046	Uncharacterized protein C16orf86 homolog
4933405O20Rik	mRNA	0	0	0	mmu:243996	Probable isocitrate dehydrogenase [NAD] gamma 2, mitochondrial
4933406J08Rik	mRNA	0	0	0	mmu:74401	Uncharacterized protein C15orf43 homolog
4933406M09Rik	mRNA	0	0	0	mmu:240755	Protein 4933406M09Rik
4933408B17Rik	mRNA	16.1776	3.25669	3.21547	mmu:271508	Protein 4933408B17Rik
4933409G03Rik	mRNA	0	0	0	mmu:227998	Protein 4933409G03Rik
4933411G11Rik	mRNA	0	0	0	mmu:330228	Protein 4933411G11Rik
4933411K16Rik	mRNA	4.64244	3.66039	4.96933	mmu:66765	Uncharacterized protein C10orf62 homolog
4933411K20Rik	mRNA	29.2518	18.3843	30.5689	mmu:66756	Cilia- and flagella-associated protein 97
4933412E24Rik	mRNA	0	0	0	mmu:71088	Uncharacterized protein CXorf49 homolog
4933413G19Rik	mRNA	5.9561	10.9577	17.9673	mmu:71149	Uncharacterized protein ENSP00000372125 homolog
4933415F23Rik	mRNA	0	0	0.355369	mmu:66755	MCG7896
4933416C03Rik	mRNA	0	0	0	mmu:619332	MCG64776
4933416I08Rik	mRNA	0	0	0	mmu:71159	RIKEN cDNA 4933416I08 gene
4933417A18Rik	mRNA	0	0	0	mmu:66761	Uncharacterized protein C6orf201 homolog
4933421I07Rik	mRNA	0	0	0	mmu:71162	Uncharacterized protein
4933422H20Rik	mRNA	0	0	0.655188	mmu:432613	Protein 4933422H20Rik
4933425L06Rik	mRNA	0.376916	0	0.293422	mmu:66763	Putative uncharacterized protein
4933426M11Rik	mRNA	281.704	310.325	257.163	mmu:217684	Putative uncharacterized protein
4933427D06Rik	mRNA	0.31019	0	0.482954	mmu:232217	Protein 4933427D06Rik
4933427D14Rik	mRNA	76.9282	32.4256	61.7233	mmu:74477	Protein 4933427D14Rik
4933427G17Rik	mRNA	0.701474	0.737447	0.819126	mmu:74466	Protein 4933427G17Rik
4933430I17Rik	mRNA	2.98273	5.37548	6.63429	mmu:214106	4933430I17Rik protein
4933433C11Rik	mRNA	0.468323	0	1.45832	mmu:74472	Uncharacterized protein
4933434E20Rik	mRNA	350.871	464.365	319.185	mmu:99650	4933434E20Rik protein
4933434I20Rik	mRNA	0	0	0	mmu:67555	GnT1IP-L
4933436I01Rik	mRNA	0	0	0	mmu:66780	Putative uncharacterized protein
4933440N22Rik	mRNA	9.88691	3.5979	10.065	mmu:74471	Protein 4933440N22Rik
5031410I06Rik	mRNA	0	0	0	mmu:381622	Protein 5031410I06Rik
5031414D18Rik	mRNA	2.62261	1.83807	3.40275	mmu:271221	Protein 5031414D18Rik
5031439G07Rik	mRNA	772.455	821.919	625.491	mmu:223739	Protein 5031439G07Rik
5033411D12Rik	mRNA	38.6026	12.8675	8.79553	mmu:192136	Putative uncharacterized protein
5330417C22Rik	mRNA	0.941293	0.282733	1.25619	mmu:229722	UPF0577 protein KIAA1324
5430401F13Rik	mRNA	0	0	0	mmu:71392	Protein 5430401F13Rik
5430402E10Rik	mRNA	0	0	0	mmu:71351	Protein 5430402E10Rik
5430419D17Rik	mRNA	0	0	0	mmu:71395	Putative DMBT1-like protein
5430421N21Rik	mRNA	0	0	0	mmu:100126226	Protein 5430421N21Rik
5430427O19Rik	mRNA	0	0	0	mmu:71398	MCG49136
5430435G22Rik	mRNA	1.73202	8.55793	3.50569	mmu:226421	Protein 5430435G22Rik
5530400C23Rik	mRNA	0	0	0	mmu:232426	Protein 5530400C23Rik
5730409E04Rik	mRNA	30.47	21.5546	27.0456	mmu:230757	UPF0500 protein C1orf216 homolog
5730455P16Rik	mRNA	109.154	63.688	97.2529	mmu:70591	Putative uncharacterized protein
5730507C01Rik	mRNA	1.59915	1.68116	0.497963	mmu:236366	Uncharacterized protein
5730508B09Rik	mRNA	52.2394	46.9206	35.9295	mmu:70617	Uncharacterized protein C4orf32 homolog
5730559C18Rik	mRNA	466.001	616.945	278.445	mmu:67313	Protein 5730559C18Rik
5830403L16Rik	mRNA	0.491541	2.58374	0	mmu:240817	MCG59255
5830411N06Rik	mRNA	0	0	0	mmu:244234	SCART2 splice variant A
5830415F09Rik	mRNA	53.7039	73.1016	65.0069	mmu:74753	Protein 5830415F09Rik
5830418K08Rik	mRNA	32.5416	12.5215	50.0037	mmu:319675	Centrosomal protein of 295 kDa
5830433I10Rik	mRNA	0	2.0087	2.23118	mmu:76030	RIKEN cDNA 5830433I10 gene
5830473C10Rik	mRNA	0	0	0.846138	mmu:622307	Protein 5830473C10Rik
6030419C18Rik	mRNA	275.944	361.22	133.447	mmu:319477	UPF0583 protein C15orf59 homolog
6030458C11Rik	mRNA	78.764	75.0605	78.9945	mmu:77877	UPF0489 protein C5orf22 homolog
6030468B19Rik	mRNA	0	0	0	mmu:77727	Uncharacterized protein C17orf99 homolog
6030498E09Rik	mRNA	0	0.721876	0	mmu:77883	Protein 6030498E09Rik
6330403A02Rik	mRNA	3.59574	2.34629	1.06177	mmu:381310	Protein 6330403A02Rik
6330403K07Rik	mRNA	1751.17	1951.69	858.272	mmu:103712	Putative uncharacterized protein
6330408A02Rik	mRNA	90.8199	38.5483	59.3591	mmu:321008	Protein 6330408A02Rik
6330409D20Rik	mRNA	3.63274	7.63808	0	mmu:70730	Protein 6330409D20Rik
6330416G13Rik	mRNA	14.6777	15.6077	15.7604	mmu:230279	Transmembrane protein C9orf91 homolog
6430531B16Rik	mRNA	2.80106	1.47235	4.36115	mmu:381933	Protein 6430531B16Rik
6430548M08Rik	mRNA	187.876	208.876	192.319	mmu:234797	Protein 6430548M08Rik
6430550D23Rik	mRNA	14.3242	6.84491	5.40661	mmu:320095	Protein 6430550D23Rik
6430571L13Rik	mRNA	18.796	23.444	13.6403	mmu:235599	6430571L13Rik protein
6430573F11Rik	mRNA	42.8572	30.9333	22.4083	mmu:319582	Protein 6430573F11Rik
6430590A07Rik	mRNA	5.85952	1.54	2.85095	mmu:619719	RIKEN cDNA 6430590A07 gene
6430628N08Rik	mRNA	0	0	0	mmu:76237	Putative uncharacterized protein
6720489N17Rik	mRNA	6.16382	2.26797	7.43755	mmu:211378	Protein 6720489N17Rik
6820408C15Rik	mRNA	5.54144	5.4095	4.3139	mmu:228778	Protein 6820408C15Rik
7420426K07Rik	mRNA	0	0	0	mmu:546157	Protein 7420426K07Rik
7420461P10Rik	mRNA	0	0	0	mmu:100038657	Protein 7420461P10Rik
7530416G11Rik	mRNA	0.700265	0	0	mmu:328577	Protein 7530416G11Rik
8030411F24Rik	mRNA	0	0	0	mmu:78609	Cystatin-14
8030423J24Rik	mRNA	0.935567	0	0	mmu:77166	MCG54345
8030462N17Rik	mRNA	56.1848	49.6958	50.1819	mmu:212163	RIKEN cDNA 8030462N17 gene
8030474K03Rik	mRNA	0	0.373395	0	mmu:382231	Protein 8030474K03Rik
8430408G22Rik	mRNA	0	0	0	mmu:213393	Protein DEPP
8430419L09Rik	mRNA	2448.41	2094.97	1367.8	mmu:74525	RIKEN cDNA 8430419L09
8430427H17Rik	mRNA	199.084	188.076	164.632	mmu:329540	Putative uncharacterized protein
9030025P20Rik	mRNA	29.5291	34.2687	16.1213	mmu:100041574	RIKEN cDNA 9030025P20 gene
9030617O03Rik	mRNA	91.3973	164.111	157.787	mmu:217830	Protein 9030617O03Rik
9030624G23Rik	mRNA	1.43388	4.52223	1.67437	mmu:66808	Protein 9030624G23Rik
9030624J02Rik	mRNA	715.721	882.362	496.242	mmu:71517	Protein 9030624J02Rik
9130008F23Rik	mRNA	1.88283	1.58351	1.7589	mmu:71583	9130008F23Rik protein
9130011E15Rik	mRNA	278.77	275.063	176.367	mmu:71617	UPF0668 protein C10orf76 homolog
9130019O22Rik	mRNA	21.8032	24.9049	20.5639	mmu:78921	Protein 9130019O22Rik
9130023H24Rik	mRNA	77.6456	78.7633	58.6782	mmu:100043133	Protein 9130023H24Rik
9130204L05Rik	mRNA	0	0	0	mmu:229550	Protein 9130204L05Rik
9130401M01Rik	mRNA	332.284	402.865	308.961	mmu:75758	Protein 9130401M01Rik
9130409I23Rik	mRNA	0.8567	0	0	mmu:619326	Protein 9130409I23Rik
9230104L09Rik	mRNA	1.23557	0	0	mmu:77705	Uncharacterized protein
9230110C19Rik	mRNA	62.8141	58.5191	60.4287	mmu:234912	RIKEN cDNA 9230110C19, isoform CRA_b
9230110F15Rik	mRNA	0	0	0	mmu:77080	Protein 9230110F15Rik
9230112D13Rik	mRNA	0	0	0	mmu:78243	Protein 9230112D13Rik
9230113P08Rik	mRNA	0	0	0	mmu:77908	Protein 9230113P08Rik
9330101J02Rik	mRNA	5.26529	2.51605	2.98104	mmu:212124	Protein Cfap46
9330159F19Rik	mRNA	31.8311	13.585	26.7123	mmu:212448	Protein 9330159F19Rik
9330182L06Rik	mRNA	13.8724	12.9634	27.3803	mmu:231014	Uncharacterized protein
9330182O14Rik	mRNA	0	0	0	mmu:328531	MCG144586
9430007A20Rik	mRNA	0	0	0	mmu:381572	9430007A20Rik protein
9430015G10Rik	mRNA	159.24	172.547	165.842	mmu:230996	Protein 9430015G10Rik
9430016H08Rik	mRNA	241.755	259.958	207.308	mmu:68115	Uncharacterized protein C2orf47 homolog, mitochondrial
9430020K01Rik	mRNA	64.3586	48.7246	51.7845	mmu:240185	Uncharacterized protein
9430023L20Rik	mRNA	350.288	420.784	262.578	mmu:68118	Autophagy-related protein 101
9430038I01Rik	mRNA	26.7564	23.384	23.088	mmu:77252	Protein 9430038I01Rik
9430069I07Rik	mRNA	0	0	0	mmu:77358	MCG131781
9530002B09Rik	mRNA	0	0	0	mmu:77432	Palmitoyl protein thioesterase-like protein
9530003J23Rik	mRNA	0	0	0	mmu:77397	Lysozyme f1
9530053A07Rik	mRNA	0.102627	0.647337	2.15711	mmu:319482	9530053A07Rik protein
9530057J20Rik	mRNA	0	0.838353	0.620806	mmu:78672	RIKEN cDNA 9530057J20 gene
9530068E07Rik	mRNA	1659.3	1766.22	1435.66	mmu:213673	RIKEN cDNA 9530068E07, isoform CRA_a
9530077C05Rik	mRNA	13.0854	25.4832	19.0374	mmu:68283	Uncharacterized protein KIAA0895
9630033F20Rik	mRNA	46.96	76.275	59.081	mmu:319801	RIKEN cDNA 9630033F20, isoform CRA_a
9830107B12Rik	mRNA	0	0	0	mmu:328829	RIKEN cDNA 9830107B12 gene
9830147E19Rik	mRNA	1.78469	0.852825	1.51565	mmu:208111	MCG140429
9930012K11Rik	mRNA	6.14054	9.46799	7.64848	mmu:268759	Protein 9930012K11Rik
9930013L23Rik	mRNA	1.58191	1.95651	7.38892	mmu:80982	Uncharacterized protein
9930021J03Rik	mRNA	69.5541	18.4125	57.6727	mmu:240613	Protein 9930021J03Rik
9930104L06Rik	mRNA	53.1576	38.7295	55.5254	mmu:194268	Uncharacterized protein C1orf109 homolog
9930111J21Rik1	mRNA	0.21046	0	0	mmu:667214	Protein 9930111J21Rik1
9930111J21Rik2	mRNA	0	0	0	mmu:245240	Interferon-gamma-inducible GTPase Ifggb3 protein
a	mRNA	0	0	0	mmu:50518	Agouti-signaling protein
A130010J15Rik	mRNA	29.3729	21.8634	25.7037	mmu:319266	UPF0739 protein C1orf74 homolog
A1bg	mRNA	0.445973	0	0	mmu:117586	Alpha-1B-glycoprotein
A1cf	mRNA	0	0	0	mmu:69865	APOBEC1 complementation factor
A230046K03Rik	mRNA	82.2909	32.4416	70.8685	mmu:319277	WASH complex subunit 7
A230050P20Rik	mRNA	20.6413	10.5787	20.2869	mmu:319278	Putative uncharacterized protein
A230065H16Rik	mRNA	1.945	28.6263	21.198	mmu:380787	Protein A230065H16Rik
A2m	mRNA	803.087	718.564	740.361	mmu:11287	Alpha-2-macroglobulin
A330021E22Rik	mRNA	15.6572	2.21107	8.00463	mmu:207686	Cilia- and flagella-associated protein 69
A330050F15Rik	mRNA	0	0.238078	0.176298	mmu:320722	MCG66639, isoform CRA_b
A330070K13Rik	mRNA	0	0	0	mmu:381673	Protein A330070K13Rik
A3galt2	mRNA	20.5577	7.54703	6.85876	mmu:215493	Alpha-1,3-galactosyltransferase 2
A430005L14Rik	mRNA	159.936	268.554	244.403	mmu:97159	Protein A430005L14Rik
A430033K04Rik	mRNA	57.4828	42.5454	66.0202	mmu:243308	Protein A430033K04Rik
A430078G23Rik	mRNA	0	0	0	mmu:319493	Protein A430078G23Rik
A430089I19Rik	mRNA	0	0	0	mmu:331195	Uncharacterized protein
A430105I19Rik	mRNA	39.7909	28.2781	35.3132	mmu:214239	Uncharacterized protein C15orf52 homolog
A4galt	mRNA	0.762672	1.20267	0	mmu:239559	Alpha-1,4-galactosyltransferase
A4gnt	mRNA	0	0	0	mmu:333424	MCG18102
A530016L24Rik	mRNA	0	0	0	mmu:319942	Nutritionally-regulated adipose and cardiac-enriched protein
A530032D15Rik	mRNA	0	0	0	mmu:381287	Protein A530032D15Rik
A530054K11Rik	mRNA	16.3261	5.44606	12.4651	mmu:212281	Uncharacterized protein
A530064D06Rik	mRNA	0	0	0.143387	mmu:328830	Uncharacterized protein
A530099J19Rik	mRNA	0	0	0	mmu:319293	Putative uncharacterized protein
A630001G21Rik	mRNA	0.791249	1.24774	0	mmu:319997	Protein A630001G21Rik
A630007B06Rik	mRNA	47.9019	16.9548	41.6007	mmu:213993	Coiled-coil domain-containing protein 186
A630023A22Rik	mRNA	0	0	0	mmu:105518	Protein A630023A22Rik
A630033H20Rik	mRNA	0	0	0	mmu:213438	Protein A630033H20Rik
A630073D07Rik	mRNA	0	0	0	mmu:381819	Protein A630073D07Rik
A630076J17Rik	mRNA	0	0	0	mmu:319929	MCG1026332
A630081J09Rik	mRNA	0.397753	0	0.619287	mmu:619309	Protein A630081J09Rik
A630095E13Rik	mRNA	0	0	0	mmu:235973	Secreted seminal-vesicle Ly-6 protein 1
A630095N17Rik	mRNA	0	0	0	mmu:381272	Protein A630095N17Rik
A730017C20Rik	mRNA	9.41076	9.46322	7.64463	mmu:225583	Protein A730017C20Rik
A730067D02Rik	mRNA	0.351495	0	0	mmu:330963	RIKEN cDNA A730067D02 gene
A830005F24Rik	mRNA	8.05845	13.1782	2.09112	mmu:442803	Protein A830005F24Rik
A830010M20Rik	mRNA	19.6152	7.33757	22.5772	mmu:231570	Protein A830010M20Rik
A830018L16Rik	mRNA	0	0	1.02157	mmu:320492	Protein A830018L16Rik
A830080D01Rik	mRNA	30.9165	13.9657	28.3926	mmu:382252	Protein A830080D01Rik
A930009A15Rik	mRNA	0	1.58132	0	mmu:77798	Protein A930009A15Rik
A930018P22Rik	mRNA	0	0	0	mmu:68243	Uncharacterized protein C11orf91 homolog
A930035D04Rik	mRNA	24.2057	25.447	23.319	mmu:320946	Putative uncharacterized protein
AA386476	mRNA	0.349982	0.36793	1.36227	mmu:546058	Protein AA386476
AA414768	mRNA	4.87123	13.8268	10.618	mmu:245350	expressed sequence AA414768
AA415398	mRNA	24.7011	22.8338	15.914	mmu:433752	expressed sequence AA415398
AA467197	mRNA	3.75697	4.73956	4.67957	mmu:433470	Protein AA467197
AA623943	mRNA	0	0	0	mmu:544808	expressed sequence AA623943
AA792892	mRNA	0	0	0	mmu:100554	Expressed sequence AA792892
AA986860	mRNA	9.78181	9.10819	10.8785	mmu:212439	Specifically androgen-regulated gene protein
AA987161	mRNA	13.9565	7.07095	13.6138	mmu:100416706	Protein AA987161
Aaas	mRNA	222.95	467.356	502.565	mmu:223921	Aladin
Aacs	mRNA	477.607	820.491	726.661	mmu:78894	SUR5
Aadac	mRNA	0	0	0	mmu:67758	Arylacetamide deacetylase
Aadacl2	mRNA	0	0	0	mmu:639634	Arylacetamide deacetylase-like 2
Aadacl3	mRNA	0	0	0	mmu:230883	Arylacetamide deacetylase-like 3
Aadat	mRNA	0.822051	1.29631	3.51973	mmu:23923	Putative uncharacterized protein
Aaed1	mRNA	43.009	35.8799	36.7218	mmu:66129	Putative uncharacterized protein
Aagab	mRNA	482.675	492.484	326.92	mmu:66939	Alpha- and gamma-adaptin-binding protein p34
Aak1	mRNA	70.1007	43.7402	60.1994	mmu:269774	AP2-associated protein kinase 1
Aamdc	mRNA	784.061	1039.9	691.502	mmu:66273	Mth938 domain-containing protein
Aamp	mRNA	3700.2	4390.61	2814.99	mmu:227290	Protein Aamp
Aanat	mRNA	1.67631	0	0.434991	mmu:11298	Serotonin N-acetyltransferase
Aar2	mRNA	478.746	584.958	382.744	mmu:68295	Protein AAR2 homolog
Aard	mRNA	30.7592	47.5538	43.6653	mmu:239435	Alanine and arginine-rich domain-containing protein
Aars	mRNA	1150.28	1691.83	1288.6	mmu:234734	Alanine--tRNA ligase, cytoplasmic
Aars2	mRNA	213.079	257.267	215.138	mmu:224805	Alanine--tRNA ligase, mitochondrial
Aarsd1	mRNA	537.988	827.056	608.601	mmu:69684	Alanyl-tRNA editing protein Aarsd1
Aasdh	mRNA	78.2113	77.9066	61.7269	mmu:231326	Acyl-CoA synthetase family member 4
Aasdhppt	mRNA	94.3316	97.6801	72.3327	mmu:67618	Aasdhppt protein
Aass	mRNA	1.97705	2.07844	0.855055	mmu:30956	Alpha-aminoadipic semialdehyde synthase, mitochondrial
Aatf	mRNA	130.956	141.453	125.276	mmu:56321	Putative uncharacterized protein
Aatk	mRNA	70.9012	128.355	49.4055	mmu:11302	Serine/threonine-protein kinase LMTK1
AB124611	mRNA	0	0	0	mmu:382062	Protein AB124611
Abat	mRNA	2776.96	1820.2	1203.84	mmu:268860	4-aminobutyrate aminotransferase, mitochondrial
Abca1	mRNA	751.828	246.866	244.373	mmu:11303	ATP-binding cassette sub-family A member 1
Abca12	mRNA	0.195364	0	0.152087	mmu:74591	Abca12 protein
Abca13	mRNA	0.539911	0.2064	0.30568	mmu:268379	ATP-binding cassette sub-family A member 13
Abca14	mRNA	0	0	0	mmu:67928	Protein Abca14
Abca15	mRNA	0	0	0	mmu:320631	Protein Abca15
Abca16	mRNA	0	0	0	mmu:233810	Protein Abca16
Abca17	mRNA	0.537615	0	0.104631	mmu:381072	Protein Abca17
Abca2	mRNA	314.822	320.173	187.557	mmu:11305	ATP-binding cassette, sub-family A (ABC1), member 2
Abca3	mRNA	645.704	650.067	378.013	mmu:27410	Putative uncharacterized protein
Abca4	mRNA	0.435988	0.916692	0.933372	mmu:11304	Retinal-specific ATP-binding cassette transporter
Abca5	mRNA	8.94712	4.75465	6.81208	mmu:217265	ATP-binding cassette sub-family A member 5
Abca6	mRNA	0.979659	0.457732	0.932123	mmu:76184	Putative uncharacterized protein
Abca7	mRNA	134.438	129.059	67.7417	mmu:27403	Abca7 protein
Abca8a	mRNA	9.73978	7.47189	1.94679	mmu:217258	ATP-binding cassette sub-family A member 8-A
Abca8b	mRNA	17.3708	9.40752	15.6742	mmu:27404	ATP-binding cassette, sub-family A (ABC1), member 8b
Abca9	mRNA	0.907954	1.09088	0.706825	mmu:217262	Putative uncharacterized protein
Abcb10	mRNA	167.473	198.094	119.057	mmu:56199	ATP-binding cassette sub-family B member 10, mitochondrial
Abcb11	mRNA	0	0	0	mmu:27413	Bile salt export pump
Abcb1a	mRNA	0	0	0	mmu:18671	Multidrug resistance protein 1A
Abcb1b	mRNA	2.99451	3.54158	8.74187	mmu:18669	MCG1177
Abcb4	mRNA	16.5719	16.5921	15.2046	mmu:18670	Multidrug resistance protein 3
Abcb5	mRNA	0.409576	0.21529	0	mmu:77706	ATP-binding cassette sub-family B member 5 variant
Abcb6	mRNA	318.387	464.055	375.131	mmu:74104	ATP-binding cassette sub-family B member 6, mitochondrial
Abcb7	mRNA	46.022	34.4314	61.8734	mmu:11306	ATP-binding cassette sub-family B member 7, mitochondrial
Abcb8	mRNA	411.719	476.116	345.088	mmu:74610	ATP-binding cassette sub-family B member 8, mitochondrial
Abcb9	mRNA	19.996	29.2249	16.5157	mmu:56325	ATP-binding cassette sub-family B member 9
Abcc1	mRNA	87.5793	113.512	80.2165	mmu:17250	ATP-binding cassette, sub-family C (CFTR/MRP), member 1
Abcc10	mRNA	83.8782	55.2885	40.0136	mmu:224814	ATP-binding cassette, sub-family C (CFTR/MRP), member 10
Abcc12	mRNA	0.829262	1.74358	5.68097	mmu:244562	Multidrug resistance-associated protein 9
Abcc2	mRNA	0	0	0	mmu:12780	Canalicular multispecific organic anion transporter 1
Abcc3	mRNA	0	0	0	mmu:76408	Canalicular multispecific organic anion transporter 2
Abcc4	mRNA	69.9621	64.5986	71.3669	mmu:239273	Abcc4 protein
Abcc5	mRNA	345.994	167.022	175.444	mmu:27416	Multidrug resistance-associated protein 5
Abcc6	mRNA	0	0.168182	0.24908	mmu:27421	Multidrug resistance-associated protein 6
Abcc8	mRNA	0.646527	2.54881	0.880791	mmu:20927	ATP-binding cassette, sub-family C (CFTR/MRP), member 8
Abcc9	mRNA	0	0	0.0838738	mmu:20928	Hemi ATP-binding cassette protein SUR2A-55
Abcd1	mRNA	350.925	402.597	312.269	mmu:11666	ATP-binding cassette sub-family D member 1
Abcd2	mRNA	64.105	30.4396	53.0543	mmu:26874	Putative uncharacterized protein
Abcd3	mRNA	1044.43	876.572	968.657	mmu:19299	ATP-binding cassette sub-family D member 3
Abcd4	mRNA	272.504	240.48	208.132	mmu:19300	ATP-binding cassette sub-family D member 4
Abce1	mRNA	215.352	245.897	262.095	mmu:24015	ATP-binding cassette sub-family E member 1
Abcf1	mRNA	582.549	431.214	519.951	mmu:224742	Abcf1 protein
Abcf2	mRNA	1089.98	1677.32	1191.59	mmu:27407	Putative uncharacterized protein
Abcf3	mRNA	540.769	668.32	469.679	mmu:27406	ATP-binding cassette sub-family F member 3
Abcg1	mRNA	27.2353	25.5485	10.8729	mmu:11307	ATP-binding cassette, sub-family G (WHITE), member 1, isoform CRA_b
Abcg2	mRNA	60.0536	90.5825	82.8298	mmu:26357	ATP-binding cassette sub-family G member 2
Abcg3	mRNA	0	0	0	mmu:27405	ATP-binding cassette sub-family G member 3
Abcg4	mRNA	160.09	187.864	137.718	mmu:192663	Protein Abcg4
Abcg5	mRNA	0.359261	0.377685	0.279678	mmu:27409	ATP-binding cassette sub-family G member 5
Abcg8	mRNA	0.221709	0.233079	0	mmu:67470	ATP-binding cassette sub-family G member 8
Abhd10	mRNA	115.043	120.042	110.893	mmu:213012	Mycophenolic acid acyl-glucuronide esterase, mitochondrial
Abhd11	mRNA	240.467	346.914	241.9	mmu:68758	Abhydrolase domain containing 11, isoform CRA_b
Abhd12	mRNA	2437.97	2536.27	1486.78	mmu:76192	Monoacylglycerol lipase ABHD12
Abhd12b	mRNA	0	0	0	mmu:100504285	Protein Abhd12b
Abhd13	mRNA	82.5405	72.916	79.5262	mmu:68904	Alpha/beta hydrolase domain-containing protein 13
Abhd14a	mRNA	379.982	549.604	400.235	mmu:68644	Alpha/beta hydrolase domain-containing protein 14A
Abhd14b	mRNA	46.9719	33.6896	16.062	mmu:76491	Alpha/beta hydrolase domain-containing protein 14B
Abhd15	mRNA	27.7759	42.3536	55.9081	mmu:67477	Alpha/beta hydrolase
Abhd16a	mRNA	515.153	624.088	426.122	mmu:193742	Abhydrolase domain-containing protein 16A
Abhd16b	mRNA	0	0	0	mmu:241850	Abhydrolase domain-containing protein 16B
Abhd17a	mRNA	867.575	1072.6	716.553	mmu:216169	Alpha/beta hydrolase domain-containing protein 17A
Abhd17b	mRNA	316.991	184.754	282.317	mmu:226016	Alpha/beta hydrolase domain-containing protein 17B
Abhd17c	mRNA	777.044	928.79	707.288	mmu:70178	Alpha/beta hydrolase domain-containing protein 17C
Abhd2	mRNA	864.819	635.652	560.965	mmu:54608	Abhydrolase domain-containing protein 2
Abhd3	mRNA	375.268	187.065	188.163	mmu:106861	Abhydrolase domain-containing protein 3
Abhd4	mRNA	8463.41	8851.5	4467.01	mmu:105501	Abhydrolase domain-containing protein 4
Abhd5	mRNA	135.329	160.46	146.366	mmu:67469	1-acylglycerol-3-phosphate O-acyltransferase ABHD5
Abhd6	mRNA	172.268	181.102	184.633	mmu:66082	Monoacylglycerol lipase ABHD6
Abhd8	mRNA	954.721	1009.71	698.275	mmu:64296	Abhydrolase domain-containing protein 8
Abi1	mRNA	443.501	285.551	301.017	mmu:11308	Abl interactor 1
Abi2	mRNA	189.312	132.467	229.831	mmu:329165	Abl interactor 2
Abi3	mRNA	0	0	0.313478	mmu:66610	ABI gene family, member 3
Abi3bp	mRNA	0.26595	0.419382	0.724629	mmu:320712	Abi3bp protein
Abl1	mRNA	584.788	509.897	399.146	mmu:11350	Tyrosine-protein kinase ABL1
Abl2	mRNA	141.226	77.4486	106.786	mmu:11352	Abelson tyrosine-protein kinase 2
Ablim1	mRNA	16.2508	9.4639	13.7431	mmu:226251	Ablim1 protein
Ablim2	mRNA	10.6371	13.8138	6.33236	mmu:231148	Actin-binding LIM protein 2
Ablim3	mRNA	2.50652	1.69397	3.0663	mmu:319713	Actin-binding LIM protein 3
Abo	mRNA	0	0	0	mmu:80908	Histo-blood group ABO system transferase
Abr	mRNA	409.965	463.662	421.978	mmu:109934	Active breakpoint cluster region-related protein
Abra	mRNA	0	0	0	mmu:223513	Actin-binding Rho-activating protein
Abracl	mRNA	139.516	128.733	257.071	mmu:73112	Costars family protein ABRACL
Abt1	mRNA	117.134	132.54	88.7724	mmu:30946	Activator of basal transcription 1
Abtb1	mRNA	410.33	368.296	253.603	mmu:80283	Ankyrin repeat and BTB/POZ domain-containing protein 1
Abtb2	mRNA	508.531	633.994	320.483	mmu:99382	Abtb2 protein
Acaa1a	mRNA	1491.74	1493.56	980.049	mmu:113868	3-ketoacyl-CoA thiolase A, peroxisomal
Acaa1b	mRNA	226.999	196.648	137.655	mmu:235674	Putative uncharacterized protein
Acaa2	mRNA	1605.42	1783.48	1096.62	mmu:52538	Putative uncharacterized protein
Acaca	mRNA	156.154	140.582	152.9	mmu:107476	Acetyl-CoA carboxylase 1
Acacb	mRNA	3.04934	4.14858	3.42114	mmu:100705	Acetyl-CoA carboxylase 2
Acad10	mRNA	50.5183	52.4009	31.2873	mmu:71985	Acyl-CoA dehydrogenase family member 10
Acad11	mRNA	188.682	166.192	109.266	mmu:102632	Acyl-CoA dehydrogenase family member 11
Acad12	mRNA	76.3372	76.6532	40.2398	mmu:338350	Protein Acad12
Acad8	mRNA	222.194	268.791	231.736	mmu:66948	Isobutyryl-CoA dehydrogenase, mitochondrial
Acad9	mRNA	282.984	391.201	282.408	mmu:229211	Acyl-Coenzyme A dehydrogenase family, member 9, isoform CRA_d
Acadl	mRNA	1516.25	1573.83	1636.54	mmu:11363	Long-chain specific acyl-CoA dehydrogenase, mitochondrial
Acadm	mRNA	602.856	509.422	520.264	mmu:11364	Medium-chain-specific acyl-CoA dehydrogenase, mitochondrial
Acads	mRNA	1215.6	1181.96	865.092	mmu:11409	Short-chain-specific acyl-CoA dehydrogenase, mitochondrial
Acadsb	mRNA	231.906	119.73	164.466	mmu:66885	Short/branched chain-specific acyl-CoA dehydrogenase, mitochondrial
Acadvl	mRNA	1576.23	1739.09	1077.8	mmu:11370	Very long-chain-specific acyl-CoA dehydrogenase, mitochondrial
Acan	mRNA	1.15395	2.97767	2.77664	mmu:11595	Aggrecan core protein
Acap1	mRNA	6.43967	2.03097	4.01053	mmu:216859	Arf-GAP with coiled-coil, ANK repeat and PH domain-containing protein 1
Acap2	mRNA	72.5377	23.3218	56.5199	mmu:78618	Centaurin beta 2
Acap3	mRNA	1525.17	1565.73	970.572	mmu:140500	Protein Acap3
Acat1	mRNA	584.749	917.543	749.624	mmu:110446	Putative uncharacterized protein
Acat2	mRNA	687.689	1548.01	1259.42	mmu:110460	Acetyl-CoA acetyltransferase, cytosolic
Acat3	mRNA	279.306	426.707	281.965	mmu:224530	Protein Acat3
Acbd3	mRNA	138.663	115.733	148.427	mmu:170760	Putative uncharacterized protein
Acbd4	mRNA	47.3863	52.6983	55.7913	mmu:67131	Protein Acbd4
Acbd5	mRNA	124.278	32.4047	85.4377	mmu:74159	Acyl-CoA-binding domain-containing protein 5
Acbd6	mRNA	520.047	617.096	391.921	mmu:72482	Acyl-Coenzyme A binding domain containing 6
Acbd7	mRNA	3.03928	6.39029	2.36602	mmu:78245	Acyl-CoA-binding domain-containing protein 7
Accs	mRNA	156.287	106.215	99.8525	mmu:329470	1-aminocyclopropane-1-carboxylate synthase-like protein 1
Accsl	mRNA	1.09619	1.53654	1.99118	mmu:381411	Probable inactive 1-aminocyclopropane-1-carboxylate synthase-like protein 2
Acd	mRNA	621.976	730.953	434.884	mmu:497652	Adrenocortical dysplasia protein
Ace	mRNA	6.22811	9.23366	4.47551	mmu:11421	Angiotensin-converting enzyme
Ace2	mRNA	0	0	0.177485	mmu:70008	Angiotensin I converting enzyme 2
Ace3	mRNA	0	0	0.207989	mmu:217246	Angiotensin converting enzyme-like 3
Acer1	mRNA	0	0	0	mmu:171168	Alkaline ceramidase 1
Acer2	mRNA	2.49684	1.81722	1.94374	mmu:230379	Alkaline ceramidase 2
Acer3	mRNA	49.357	48.9824	35.657	mmu:66190	Alkaline ceramidase 3
Ache	mRNA	8.08814	14.4865	9.09489	mmu:11423	Acetylcholinesterase
Acin1	mRNA	1205.08	691.313	873.846	mmu:56215	Apoptotic chromatin condensation inducer in the nucleus
Ackr2	mRNA	0.269923	0	0.21013	mmu:59289	Atypical chemokine receptor 2
Ackr3	mRNA	236.091	215.056	198.518	mmu:12778	Atypical chemokine receptor 3
Ackr4	mRNA	5.97068	3.13844	4.26073	mmu:252837	Chemokine (C-C motif) receptor-like 1
Acly	mRNA	1691.03	2382.04	1977.22	mmu:104112	Putative uncharacterized protein
Acmsd	mRNA	0	0	0	mmu:266645	Putative uncharacterized protein
Acn9	mRNA	56.1715	65.2681	51.7837	mmu:71238	ACN9 homolog (S. cerevisiae)
Acnat1	mRNA	0	0	0	mmu:230161	Acyl-coenzyme A amino acid N-acyltransferase 1
Acnat2	mRNA	0	0	0	mmu:209186	Acyl-coenzyme A amino acid N-acyltransferase 2
Aco1	mRNA	856.68	1205.37	878.954	mmu:11428	Cytoplasmic aconitate hydratase
Aco2	mRNA	7135.56	9953.19	7365.83	mmu:11429	Aconitate hydratase, mitochondrial
Acot1	mRNA	2356.63	2662.79	1333.21	mmu:26897	Acyl-coenzyme A thioesterase 1
Acot10	mRNA	3.7027	2.22434	6.17675	mmu:64833	Acyl-coenzyme A thioesterase 10, mitochondrial
Acot11	mRNA	7.02848	13.1191	2.67994	mmu:329910	Acyl-coenzyme A thioesterase 11
Acot12	mRNA	0	0	0.41516	mmu:74156	Acyl-CoA thioesterase 12
Acot13	mRNA	250.065	510.827	251.873	mmu:66834	Thioesterase superfamily member 2, isoform CRA_a
Acot2	mRNA	416.112	395.105	258.055	mmu:171210	Acyl-CoA thioesterase 2
Acot3	mRNA	0.579478	1.21839	0.902226	mmu:171281	Peroxisomal acyl-CoA thioesterase Ia splice variant 5':1
Acot4	mRNA	0	0	0.54444	mmu:171282	Acyl-CoA thioesterase 4
Acot5	mRNA	4.82021	3.37826	2.91856	mmu:217698	Acyl-coenzyme A thioesterase 5
Acot6	mRNA	20.0798	26.2696	19.4528	mmu:217700	Acyl-CoA thioesterase 6
Acot7	mRNA	278.205	607.093	383.532	mmu:70025	Cytosolic acyl coenzyme A thioester hydrolase
Acot8	mRNA	254.286	251.732	181.46	mmu:170789	Acyl-coenzyme A thioesterase 8
Acot9	mRNA	11.18	25.3872	17.0587	mmu:56360	Acyl-coenzyme A thioesterase 9, mitochondrial
Acox1	mRNA	1599.34	1553.75	909.731	mmu:11430	Peroxisomal acyl-coenzyme A oxidase 1
Acox2	mRNA	0	0	0	mmu:93732	Peroxisomal acyl-coenzyme A oxidase 2
Acox3	mRNA	288.071	251.89	197.176	mmu:80911	Peroxisomal acyl-coenzyme A oxidase 3
Acoxl	mRNA	0	0	0.245314	mmu:74121	Acyl-coenzyme A oxidase-like protein
Acp1	mRNA	86.351	90.5042	104.297	mmu:11431	Acid phosphatase 1, soluble
Acp2	mRNA	553.887	525.532	317.748	mmu:11432	Lysosomal acid phosphatase
Acp5	mRNA	0	1.23393	0.304577	mmu:11433	Tartrate-resistant acid phosphatase type 5
Acp6	mRNA	159.268	190.799	143.811	mmu:66659	Lysophosphatidic acid phosphatase type 6
Acpl2	mRNA	87.7029	128.862	61.1841	mmu:235534	2-phosphoxylose phosphatase 1
Acpp	mRNA	0	0	0	mmu:56318	Putative uncharacterized protein
Acpt	mRNA	0	0	0	mmu:100503991	Protein Acpt
Acr	mRNA	11.1946	3.9229	5.08363	mmu:11434	Acrosin
Acrbp	mRNA	59.0738	43.785	33.4156	mmu:54137	Acrosin-binding protein
Acrv1	mRNA	0	0	0	mmu:11451	Acrosomal protein SP-10
Acsbg1	mRNA	1739.52	2517.95	2646.47	mmu:94180	Long-chain-fatty-acid--CoA ligase ACSBG1
Acsbg2	mRNA	0	0	0	mmu:328845	Long-chain-fatty-acid--CoA ligase ACSBG2
Acsf2	mRNA	375.377	394.627	228.5	mmu:264895	Acyl-CoA synthetase family member 2, mitochondrial
Acsf3	mRNA	340.972	339.19	200.83	mmu:257633	Acyl-CoA synthetase family member 3, mitochondrial
Acsl1	mRNA	33.2586	25.5507	26.318	mmu:14081	Long-chain-fatty-acid--CoA ligase 1
Acsl3	mRNA	248.636	120.524	217.914	mmu:74205	Long-chain-fatty-acid--CoA ligase 3
Acsl4	mRNA	18.3235	11.4931	33.084	mmu:50790	Putative uncharacterized protein
Acsl5	mRNA	36.3802	50.452	69.8994	mmu:433256	Acyl-CoA synthetase long-chain family member 5, isoform CRA_b
Acsl6	mRNA	177.792	119.283	116.916	mmu:216739	Long-chain acyl-CoA synthetase
Acsm1	mRNA	0	0	0	mmu:117147	Acyl-coenzyme A synthetase ACSM1, mitochondrial
Acsm2	mRNA	0.122867	0	0	mmu:233799	Acyl-coenzyme A synthetase ACSM2, mitochondrial
Acsm3	mRNA	0	0	0	mmu:20216	Acyl-coenzyme A synthetase ACSM3, mitochondrial
Acsm4	mRNA	0	0	0	mmu:233801	Acyl-coenzyme A synthetase ACSM4, mitochondrial
Acsm5	mRNA	0.652756	1.37246	1.01632	mmu:272428	Acsm5 protein
Acss1	mRNA	1975.97	1199.05	1053.97	mmu:68738	Acetyl-coenzyme A synthetase 2-like, mitochondrial
Acss2	mRNA	656.713	990.761	757.359	mmu:60525	Acetyl-coenzyme A synthetase, cytoplasmic
Acss3	mRNA	3.5916	0.686507	2.28763	mmu:380660	Acyl-CoA synthetase short-chain family member 3, mitochondrial
Acta1	mRNA	3.10506	4.35239	2.8201	mmu:11459	Actin, alpha skeletal muscle
Acta2	mRNA	2.8449	16.9478	22.3931	mmu:11475	Actin, aortic smooth muscle
Actb	mRNA	13244.4	21808.2	12783.2	mmu:11461	Beta-actin
Actbl2	mRNA	0	0	0	mmu:238880	Beta-actin-like protein 2
Actc1	mRNA	124.583	129.127	116.565	mmu:11464	Actin, alpha cardiac muscle 1
Actg1	mRNA	5071.64	8563.25	5352.01	mmu:11465	Actin, cytoplasmic 2
Actg2	mRNA	0	0.649963	3.85041	mmu:11468	Actin, gamma-enteric smooth muscle
Actl10	mRNA	0	0	0	mmu:70362	Actin-like protein 10
Actl11	mRNA	0	0	0	mmu:67722	Putative uncharacterized protein
Actl6a	mRNA	502.859	785.513	608.675	mmu:56456	Actin-like protein 6A
Actl6b	mRNA	130.856	175.807	57.3702	mmu:83766	Actin-like protein 6B
Actl7a	mRNA	0	0	0	mmu:11470	Actin-like protein 7A
Actl7b	mRNA	0	0	0	mmu:11471	Actin-like protein 7B
Actl9	mRNA	0.593437	1.24774	0	mmu:69481	Putative uncharacterized protein
Actn1	mRNA	203.563	191.12	140.557	mmu:109711	Alpha-actinin-1
Actn2	mRNA	2.17892	2.29066	1.48421	mmu:11472	Alpha-actinin-2
Actn3	mRNA	10.7012	15.3947	6.35761	mmu:11474	Alpha-actinin-3
Actn4	mRNA	657.592	736.64	703.555	mmu:60595	Alpha-actinin-4
Actr10	mRNA	267.432	447.964	282.623	mmu:56444	Actin-related protein 10
Actr1a	mRNA	3394.06	4694.93	2944.35	mmu:54130	Alpha-centractin
Actr1b	mRNA	1454.34	1797.47	1365.96	mmu:226977	Beta-centractin
Actr2	mRNA	295.84	228.261	348.213	mmu:66713	ARP2 actin-related protein 2 homolog (Yeast)
Actr3	mRNA	533.518	648.963	717.96	mmu:74117	Actin-related protein 3
Actr3b	mRNA	74.089	171.52	222.424	mmu:242894	Actin-related protein 3B
Actr5	mRNA	154.727	180.771	113.986	mmu:109275	Actin-related protein 5
Actr6	mRNA	68.3542	52.8239	71.8897	mmu:67019	Actin-related protein 6
Actr8	mRNA	236.946	243.003	224.509	mmu:56249	Actin-related protein 8
Actrt1	mRNA	0	0	0	mmu:73360	Actin-related protein T1
Actrt2	mRNA	0	0	0	mmu:73353	Actin-related protein T2
Actrt3	mRNA	0	0	0	mmu:76652	Actin-related protein T3
Acvr1	mRNA	127.942	118.694	105.741	mmu:11477	Activin receptor type-1
Acvr1b	mRNA	296.134	253.946	177.098	mmu:11479	Receptor protein serine/threonine kinase
Acvr1c	mRNA	0	0	0	mmu:269275	Receptor protein serine/threonine kinase
Acvr2a	mRNA	41.7881	13.8413	34.648	mmu:11480	Serine/threonine-protein kinase receptor
Acvr2b	mRNA	116.144	56.3351	68.5644	mmu:11481	Activin receptor type-2B
Acvrl1	mRNA	0.443903	0.233334	0.172785	mmu:11482	Serine/threonine-protein kinase receptor R3
Acy1	mRNA	315.42	503.009	339.216	mmu:109652	Aminoacylase-1
Acy3	mRNA	109.121	116.989	58.4549	mmu:71670	N-acyl-aromatic-L-amino acid amidohydrolase (carboxylate-forming)
Acyp1	mRNA	143.029	149.045	114.276	mmu:66204	Acylphosphatase-1
Acyp2	mRNA	47.2538	50.9509	61.3103	mmu:75572	Acylphosphatase-2
Ada	mRNA	25.2872	49.6569	60.1712	mmu:11486	Adenosine deaminase
Adad1	mRNA	0	0	0	mmu:21744	Adenosine deaminase domain-containing protein 1
Adad2	mRNA	0	0	0.316298	mmu:75773	Adenosine deaminase domain-containing protein 2
Adal	mRNA	121.762	177.31	131.072	mmu:75894	Adenosine deaminase-like protein
Adam10	mRNA	330.058	198.729	339.833	mmu:11487	A disintegrin and metallopeptidase domain 10
Adam11	mRNA	77.4445	71.8672	35.975	mmu:11488	Putative uncharacterized protein
Adam12	mRNA	51.1639	52.2286	156.599	mmu:11489	Disintegrin and metalloproteinase domain-containing protein 12
Adam15	mRNA	400.872	447.534	418.885	mmu:11490	Disintegrin and metalloproteinase domain-containing protein 15
Adam17	mRNA	273.948	182.202	252.434	mmu:11491	Adam17 protein
Adam18	mRNA	0	0.353767	0	mmu:13524	A disintegrin and metallopeptidase domain 18
Adam19	mRNA	59.6332	56.0503	49.1773	mmu:11492	Disintegrin and metalloproteinase domain-containing protein 19
Adam1a	mRNA	19.1946	8.56912	14.3285	mmu:280668	Putative uncharacterized protein
Adam1b	mRNA	1.12761	0.592719	1.09728	mmu:280667	Disintegrin and metalloproteinase domain-containing protein 1b
Adam2	mRNA	0	0	0	mmu:11495	Putative uncharacterized protein
Adam20	mRNA	0	0	0	mmu:384806	Testase-8
Adam21	mRNA	0	0.293611	0.434841	mmu:56622	Disintegrin and metalloproteinase domain-containing protein 21
Adam22	mRNA	52.1572	25.2796	34.0778	mmu:11496	Adam22 protein
Adam23	mRNA	51.4237	44.3017	40.5079	mmu:23792	Disintegrin and metalloproteinase domain-containing protein 23
Adam24	mRNA	0	0	0	mmu:13526	Cellular disintegrin-related protein
Adam25	mRNA	0	0	0	mmu:23793	Disintegrin and metalloproteinase domain-containing protein 25
Adam26a	mRNA	0	0	0	mmu:13525	Putative uncharacterized protein
Adam26b	mRNA	0	0	0	mmu:382007	Protein Adam26b
Adam28	mRNA	0	0	0	mmu:13522	Cellular disintegrin-related protein
Adam29	mRNA	0	0	0	mmu:244486	MCG61645
Adam3	mRNA	0	0	0	mmu:11497	Protein Adam3
Adam30	mRNA	1.03261	0	0.267956	mmu:71078	A disintegrin and metallopeptidase domain 30
Adam32	mRNA	1.24029	0	0.48277	mmu:353188	Disintegrin and metalloproteinase domain-containing protein 32
Adam33	mRNA	0	0	0	mmu:110751	Adam33 protein
Adam34	mRNA	0	0	0	mmu:252866	A disintegrin and metallopeptidase domain 34, isoform CRA_a
Adam39	mRNA	0	0	0	mmu:546055	Testase-9
Adam4	mRNA	1.74465	0	0	mmu:11498	ADAM 4 protein
Adam5	mRNA	1.37518	1.73485	0.642332	mmu:11499	Disintegrin and metalloproteinase domain-containing protein 5
Adam6a	mRNA	0	0	0	mmu:238406	A disintegrin and metallopeptidase domain 6
Adam6b	mRNA	0	0	0	mmu:238405	Putative uncharacterized protein
Adam7	mRNA	0	0.492765	0	mmu:11500	Disintegrin and metalloproteinase domain-containing protein 7
Adam8	mRNA	12.2855	7.97721	7.45429	mmu:11501	Disintegrin and metalloproteinase domain-containing protein 8
Adam9	mRNA	456.927	205.898	421.053	mmu:11502	Disintegrin and metalloproteinase domain-containing protein 9
Adamdec1	mRNA	0	0	0	mmu:58860	Putative uncharacterized protein
Adamts1	mRNA	36.2742	20.4666	51.4257	mmu:11504	A disintegrin and metalloproteinase with thrombospondin motifs 1
Adamts10	mRNA	114.284	99.916	96.2304	mmu:224697	A disintegrin and metalloproteinase with thrombospondin motifs 10
Adamts12	mRNA	50.596	14.7317	38.3261	mmu:239337	Putative uncharacterized protein
Adamts13	mRNA	0	0	0	mmu:279028	A disintegrin and metalloproteinase with thrombospondin motifs 13
Adamts14	mRNA	0.470128	2.96542	19.3972	mmu:237360	A disintegrin-like and metallopeptidase (Reprolysin type) with thrombospondin type 1 motif, 14
Adamts15	mRNA	7.2688	7.64156	3.52329	mmu:235130	A disintegrin and metalloproteinase with thrombospondin motifs 15
Adamts16	mRNA	7.77688	6.64275	2.52256	mmu:271127	A disintegrin and metalloproteinase with thrombospondin motifs 16
Adamts17	mRNA	15.238	10.0653	6.19369	mmu:233332	MCG141698, isoform CRA_c
Adamts18	mRNA	15.0182	18.3638	1.99003	mmu:208936	Adamts18 protein
Adamts19	mRNA	1.90209	0.856986	5.1826	mmu:240322	A disintegrin-like and metallopeptidase (Reprolysin type) with thrombospondin type 1 motif, 19
Adamts2	mRNA	5.37156	3.2941	0.871179	mmu:216725	Adamts2 protein
Adamts20	mRNA	3.26135	1.7143	4.53375	mmu:223838	A disintegrin and metalloproteinase with thrombospondin motifs 20
Adamts3	mRNA	33.9915	31.3383	30.8859	mmu:330119	Adamts3 protein
Adamts4	mRNA	51.5739	46.7724	86.6742	mmu:240913	A disintegrin and metalloproteinase with thrombospondin motifs 4
Adamts5	mRNA	46.3487	15.609	13.5111	mmu:23794	Putative uncharacterized protein
Adamts6	mRNA	56.6137	13.8518	31.7865	mmu:108154	Protein Adamts6
Adamts7	mRNA	341.591	242.793	244.389	mmu:108153	Adamts7 protein
Adamts8	mRNA	6.26768	8.23638	9.75855	mmu:30806	A disintegrin and metalloproteinase with thrombospondin motifs 8
Adamts9	mRNA	93.7648	35.6541	64.2674	mmu:101401	Protein Adamts9
Adamtsl1	mRNA	9.96389	5.59726	4.85534	mmu:77739	ADAMTS-like protein 1
Adamtsl2	mRNA	6.01857	2.63634	1.36656	mmu:77794	ADAMTS-like 2
Adamtsl3	mRNA	3.76991	2.49118	2.09629	mmu:269959	Protein Adamtsl3
Adamtsl4	mRNA	5.39525	5.86751	1.8828	mmu:229595	ADAMTS-like protein 4
Adamtsl5	mRNA	1.8275	1.92122	2.66751	mmu:66548	ADAMTS-like 5, isoform CRA_c
Adap1	mRNA	20.6726	43.4654	18.9953	mmu:231821	Adap1 protein
Adap2	mRNA	0.509085	0.535192	0	mmu:216991	Arf-GAP with dual PH domain-containing protein 2
Adar	mRNA	317.821	331.123	229.564	mmu:56417	Adenosine deaminase acting on RNA
Adarb1	mRNA	84.1633	55.171	51.33	mmu:110532	Double-stranded RNA-specific editase 1
Adarb2	mRNA	5.48121	2.58715	8.96944	mmu:94191	Double-stranded RNA-specific editase B2
Adat1	mRNA	42.2074	49.7831	53.8946	mmu:30947	tRNA-specific adenosine deaminase 1
Adat2	mRNA	94.0023	74.7054	83.1976	mmu:66757	tRNA-specific adenosine deaminase 2
Adat3	mRNA	13.2524	29.6813	12.5595	mmu:100113398	Probable inactive tRNA-specific adenosine deaminase-like protein 3
Adc	mRNA	174.544	153.205	91.6698	mmu:73748	Acidic amino acid decarboxylase GADL1
Adck1	mRNA	347.898	355.024	224.812	mmu:72113	Uncharacterized aarF domain-containing protein kinase 1
Adck2	mRNA	188.837	236.437	107.125	mmu:57869	Uncharacterized aarF domain-containing protein kinase 2
Adck3	mRNA	144.387	121.433	52.1924	mmu:67426	Chaperone activity of bc1 complex-like, mitochondrial
Adck4	mRNA	350.819	387.152	250.853	mmu:76889	AarF domain-containing protein kinase 4
Adck5	mRNA	233.315	252	153.64	mmu:268822	Uncharacterized aarF domain-containing protein kinase 5
Adcy1	mRNA	37.9346	56.7523	72.8475	mmu:432530	Adenylate cyclase type 1
Adcy10	mRNA	0	0	0	mmu:271639	Adenylate cyclase type 10
Adcy2	mRNA	46.3363	57.4401	58.7671	mmu:210044	Adenylate cyclase type 2
Adcy3	mRNA	88.5981	97.714	70.3514	mmu:104111	Adenylate cyclase type 3
Adcy4	mRNA	0.23051	0	0.179448	mmu:104110	Putative uncharacterized protein
Adcy5	mRNA	136.09	162.495	65.9178	mmu:224129	Adenylate cyclase type 5
Adcy6	mRNA	227.811	189.452	188.658	mmu:11512	Adenylate cyclase type 6
Adcy7	mRNA	0.664114	0.558537	1.3442	mmu:11513	Adenylate cyclase type 7
Adcy8	mRNA	115.129	75.6639	112.591	mmu:11514	Adenylate cyclase type 8
Adcy9	mRNA	55.7072	33.3803	32.8991	mmu:11515	Adenylate cyclase type 9
Adcyap1	mRNA	0	0	0	mmu:11516	Pituitary adenylate cyclase-activating polypeptide
Adcyap1r1	mRNA	6927.69	5711.92	4588.68	mmu:11517	Pituitary adenylate cyclase-activating polypeptide type I receptor
Add1	mRNA	2159.92	2220.53	1353.78	mmu:11518	Alpha-adducin
Add2	mRNA	306.265	313.328	197.476	mmu:11519	Putative uncharacterized protein
Add3	mRNA	722.353	460.413	495.975	mmu:27360	Add3 protein
Adgb	mRNA	1.13036	0.297081	1.86992	mmu:215772	Androglobin
Adh1	mRNA	0	0	0	mmu:11522	Alcohol dehydrogenase 1 (Class I), isoform CRA_c
Adh4	mRNA	0	0	0	mmu:26876	Alcohol dehydrogenase 4 (Class II), pi polypeptide
Adh5	mRNA	1385.77	1942.45	1371.51	mmu:11532	Alcohol dehydrogenase class-3
Adh6a	mRNA	0	0	0	mmu:69117	Alcohol dehydrogenase 6A (Class V)
Adh6b	mRNA	0	0	0	mmu:100417514	Protein Adh6b
Adh7	mRNA	0	0	0	mmu:11529	Putative uncharacterized protein
Adhfe1	mRNA	416.994	258.67	184.087	mmu:76187	Hydroxyacid-oxoacid transhydrogenase, mitochondrial
Adi1	mRNA	288.142	434.49	263.587	mmu:104923	1,2-dihydroxy-3-keto-5-methylthiopentene dioxygenase
Adig	mRNA	1.28641	0	1.00144	mmu:246747	Adipogenin
Adipoq	mRNA	0.659909	0	0	mmu:11450	Adiponectin
Adipor1	mRNA	834.284	945.526	699.666	mmu:72674	Putative uncharacterized protein
Adipor2	mRNA	568.749	644.358	576.93	mmu:68465	Adiponectin receptor protein 2
Adk	mRNA	317.63	422.433	422.75	mmu:11534	Adenosine kinase
Adm	mRNA	6.47581	11.1402	33.9142	mmu:11535	ADM
Adm2	mRNA	0	1.52762	0.565604	mmu:223780	ADM2
Adnp	mRNA	828.429	633.835	714.881	mmu:11538	Activity-dependent neuroprotector homeobox protein
Adnp2	mRNA	136.423	133.93	106.543	mmu:240442	ADNP homeobox protein 2
Ado	mRNA	158.578	253.238	196.922	mmu:211488	2-aminoethanethiol dioxygenase
Adora1	mRNA	71.3949	110.308	109.201	mmu:11539	Adenosine receptor A1
Adora2a	mRNA	48.9659	61.2241	30.4501	mmu:11540	Adenosine receptor A2a
Adora2b	mRNA	28.2172	30.5912	30.8905	mmu:11541	Adenosine receptor A2b
Adora3	mRNA	0	0	0	mmu:11542	Adenosine receptor A3
Adpgk	mRNA	173.798	241.219	182.678	mmu:72141	Putative uncharacterized protein
Adprh	mRNA	1219.26	1649.47	952.766	mmu:11544	[Protein ADP-ribosylarginine] hydrolase
Adprhl1	mRNA	0	0.626154	2.78203	mmu:234072	[Protein ADP-ribosylarginine] hydrolase-like protein 1
Adprhl2	mRNA	896.211	923.427	730.994	mmu:100206	Poly(ADP-ribose) glycohydrolase ARH3
Adprm	mRNA	158.569	219.404	125.564	mmu:66358	Manganese-dependent ADP-ribose/CDP-alcohol diphosphatase
Adra1a	mRNA	11.0251	7.39395	20.2733	mmu:11549	Alpha-1A adrenergic receptor
Adra1b	mRNA	7.98728	8.39688	9.23271	mmu:11548	Alpha-1B adrenergic receptor
Adra1d	mRNA	1.69801	2.14211	0.264374	mmu:11550	Alpha-1D adrenergic receptor
Adra2a	mRNA	28.4478	14.1663	8.82513	mmu:11551	Alpha-2A adrenergic receptor
Adra2b	mRNA	0	0.21715	0.482402	mmu:11552	Alpha-2B adrenergic receptor
Adra2c	mRNA	1.0169	3.47439	0.395817	mmu:11553	Alpha-2C adrenergic receptor
Adrb1	mRNA	36.8807	15.0971	35.0629	mmu:11554	Beta-1 adrenergic receptor
Adrb2	mRNA	0	1.50674	1.39469	mmu:11555	Beta-2 adrenoceptor
Adrb3	mRNA	0.581759	0.611593	0.452888	mmu:11556	Beta-3 adrenergic receptor
Adrbk1	mRNA	660.675	833.922	609.081	mmu:110355	Beta-adrenergic receptor kinase 1
Adrbk2	mRNA	60.9756	23.828	60.5102	mmu:320129	Beta-adrenergic receptor kinase 2
Adrm1	mRNA	163.879	185.707	147.458	mmu:56436	Adrm1 protein
Adsl	mRNA	293.051	507.479	394.888	mmu:11564	Adenylosuccinate lyase
Adss	mRNA	234.699	194.509	244.438	mmu:11566	Adenylosuccinate synthetase isozyme 2
Adssl1	mRNA	11.8025	6.68108	3.88723	mmu:11565	Adenylosuccinate synthetase isozyme 1
Adtrp	mRNA	0	0	0	mmu:109254	Androgen-dependent TFPI-regulating protein
Aebp1	mRNA	7.63011	27.2305	50.0202	mmu:11568	Adipocyte enhancer-binding protein 1
Aebp2	mRNA	97.5557	55.2132	95.7749	mmu:11569	Zinc finger protein AEBP2
Aen	mRNA	159.45	228.583	224.217	mmu:68048	Apoptosis-enhancing nuclease
Aes	mRNA	3303.35	4893.66	4477.9	mmu:14797	Aes protein
AF067061	mRNA	0	0	0	mmu:236546	cDNA sequence AF067061
AF067063	mRNA	0	0	0	mmu:380878	cDNA sequence AF067063
AF251705	mRNA	0	0	0	mmu:140497	Protein AF251705
AF366264	mRNA	0	0	0	mmu:231201	MCG1048453
AF529169	mRNA	2.29404	1.54348	1.57156	mmu:209743	Protein AF529169
Afap1	mRNA	111.739	89.1185	87.3308	mmu:70292	Actin filament-associated protein 1
Afap1l1	mRNA	16.9626	30.6416	11.1592	mmu:106877	Actin filament associated protein 1-like 1
Afap1l2	mRNA	41.0105	83.4932	30.8357	mmu:226250	Actin filament-associated protein 1-like 2
Aff1	mRNA	91.3998	50.5859	74.5938	mmu:17355	Aff1 protein
Aff2	mRNA	59.4788	30.2292	45.6132	mmu:14266	AF4/FMR2 family member 2
Aff3	mRNA	32.3585	39.599	16.0393	mmu:16764	AF4/FMR2 family member 3
Aff4	mRNA	336.88	147.817	282.242	mmu:93736	AF4/FMR2 family member 4
Afg3l1	mRNA	449.364	528.681	456.888	mmu:114896	AFG3-like protein 1
Afg3l2	mRNA	304.945	312.477	298.863	mmu:69597	Putative uncharacterized protein
Afm	mRNA	0	0	0	mmu:280662	Afamin
Afmid	mRNA	77.7448	84.6638	66.2223	mmu:71562	Kynurenine formamidase
Afp	mRNA	0	0	0	mmu:11576	Alpha-fetoprotein
Aftph	mRNA	69.3867	37.8117	52.0329	mmu:216549	Aftiphilin
Aga	mRNA	55.9274	74.268	74.7028	mmu:11593	Aspartylglucosaminidase, isoform CRA_b
Agap1	mRNA	331.279	254.956	232.924	mmu:347722	Arf-GAP with GTPase, ANK repeat and PH domain-containing protein 1
Agap2	mRNA	374.535	370.375	304.939	mmu:216439	Arf-GAP with GTPase, ANK repeat and PH domain-containing protein 2
Agap3	mRNA	788.401	803.568	594.898	mmu:213990	Arf-GAP with GTPase, ANK repeat and PH domain-containing protein 3
Agbl1	mRNA	2.4132	1.26848	3.38154	mmu:244071	Cytosolic carboxypeptidase 4
Agbl2	mRNA	0.629588	0	0.490122	mmu:271813	Cytosolic carboxypeptidase 2
Agbl3	mRNA	23.635	17.5611	13.1424	mmu:76223	Cytosolic carboxypeptidase 3
Agbl4	mRNA	0.827068	3.47793	0.321928	mmu:78933	Cytosolic carboxypeptidase 6
Agbl5	mRNA	110.766	109.169	60.2933	mmu:231093	Cytosolic carboxypeptidase-like protein 5
Ager	mRNA	33.4043	10.8053	16.4029	mmu:11596	Advanced glycosylation end products receptor splice variant 3
Agfg1	mRNA	121.926	84.5545	114.379	mmu:15463	Arf-GAP domain and FG repeat-containing protein 1
Agfg2	mRNA	136.045	208.874	194.039	mmu:231801	Arf-GAP domain and FG repeat-containing protein 2
Aggf1	mRNA	467.217	355.381	367.61	mmu:66549	Putative uncharacterized protein
Agk	mRNA	45.1761	41.001	49.211	mmu:69923	Acylglycerol kinase, mitochondrial
Agl	mRNA	150.861	113.753	123.952	mmu:77559	Protein Agl
Agmat	mRNA	0	0	0	mmu:75986	Agmatinase, mitochondrial
Agmo	mRNA	1.86755	4.58109	2.42309	mmu:319660	Alkylglycerol monooxygenase
Ago1	mRNA	988.613	719.449	703.145	mmu:236511	Protein argonaute-1
Ago2	mRNA	138.387	89.1843	136.496	mmu:239528	Putative uncharacterized protein
Ago3	mRNA	22.2283	6.50896	18.292	mmu:214150	Protein argonaute-3
Ago4	mRNA	66.6809	37.2122	40.7516	mmu:76850	Putative uncharacterized protein
Agpat1	mRNA	1442.34	1830.72	1145.65	mmu:55979	1-acyl-sn-glycerol-3-phosphate acyltransferase alpha
Agpat2	mRNA	52.6854	80.3658	48.6546	mmu:67512	1-acyl-sn-glycerol-3-phosphate acyltransferase beta
Agpat3	mRNA	1383.12	1161.96	907.942	mmu:28169	1-acylglycerol-3-phosphate O-acyltransferase 3, isoform CRA_a
Agpat4	mRNA	506.035	606.756	354.799	mmu:68262	1-acyl-sn-glycerol-3-phosphate acyltransferase delta
Agpat5	mRNA	194.918	235.941	183.642	mmu:52123	1-acyl-sn-glycerol-3-phosphate acyltransferase epsilon
Agpat6	mRNA	537.16	647.334	456.065	mmu:102247	Putative lysophosphatidic acid acyltransferase
Agpat9	mRNA	1.13036	0.891242	0.43998	mmu:231510	Glycerol-3-phosphate acyltransferase 3
Agps	mRNA	78.108	52.9615	99.0779	mmu:228061	Alkyldihydroxyacetonephosphate synthase, peroxisomal
Agr2	mRNA	0	0	0	mmu:23795	Anterior gradient protein 2 homolog
Agr3	mRNA	0	0	0	mmu:403205	Anterior gradient protein 3 homolog
Agrn	mRNA	3995.43	2858.53	1592.15	mmu:11603	Agrin
Agrp	mRNA	8.37074	5.50001	10.5893	mmu:11604	Agouti-related protein
Agt	mRNA	43.3251	35.7868	23.0588	mmu:11606	Angiotensinogen
Agtpbp1	mRNA	84.6007	53.5676	56.4155	mmu:67269	Cytosolic carboxypeptidase 1
Agtr1a	mRNA	0.337488	0.354795	1.05091	mmu:11607	Type-1A angiotensin II receptor
Agtr1b	mRNA	0	0	0	mmu:11608	Type-1B angiotensin II receptor
Agtr2	mRNA	0	0.581034	0	mmu:11609	Type-2 angiotensin II receptor
Agtrap	mRNA	113.724	116.377	87.7474	mmu:11610	Type-1 angiotensin II receptor-associated protein
Agxt	mRNA	0	0	0	mmu:11611	Serine--pyruvate aminotransferase, mitochondrial
Agxt2	mRNA	0	0	0	mmu:268782	Agxt2 protein
Ahctf1	mRNA	74.8472	51.2956	82.2763	mmu:226747	Protein ELYS
Ahcy	mRNA	104.224	287.701	268.048	mmu:269378	Adenosylhomocysteinase
Ahcyl1	mRNA	1324.75	1118.15	1146.5	mmu:229709	Putative adenosylhomocysteinase 2
Ahcyl2	mRNA	169.292	130.481	197.382	mmu:74340	Ahcyl2 protein
Ahdc1	mRNA	192.384	151.119	114.896	mmu:230793	AT-hook DNA-binding motif-containing protein 1
Ahi1	mRNA	209.468	207.967	157.799	mmu:52906	Jouberin
Ahnak	mRNA	5.97605	1.95456	1.72305	mmu:66395	Ahnak protein
Ahnak2	mRNA	0.242598	0.19128	0.283287	mmu:100041194	Protein Ahnak2
Ahr	mRNA	1.92375	0.933419	1.49761	mmu:11622	Aryl hydrocarbon receptor
Ahrr	mRNA	5.32401	1.97543	2.55993	mmu:11624	Aryl hydrocarbon receptor repressor
Ahsa1	mRNA	1575.92	2270.32	1547.74	mmu:217737	Putative uncharacterized protein
Ahsa2	mRNA	193.326	139.683	213.371	mmu:268390	Activator of 90 kDa heat shock protein ATPase homolog 2
Ahsg	mRNA	0	0	0	mmu:11625	Alpha 2-Heremans-Schmid-glycoprotein
AI118078	mRNA	34.9302	42.1118	19.9578	mmu:244886	Transmembrane protein C15orf27 homolog
AI182371	mRNA	4.68863	0	2.55501	mmu:98870	Protein AI182371
AI314180	mRNA	125.799	109.258	132.369	mmu:230249	Protein AI314180
AI317395	mRNA	2.73127	0	0.236249	mmu:215929	Sodium-dependent glucose transporter 1A
AI413582	mRNA	131.46	206.631	129.166	mmu:106672	Protein AI413582
AI429214	mRNA	27.3908	31.4132	30.0463	mmu:621080	AI429214 protein
AI462493	mRNA	660.386	868.072	449.359	mmu:107197	MCG17864, isoform CRA_b
AI464131	mRNA	1046.18	913.25	431.774	mmu:329828	Protein AI464131
AI467606	mRNA	0	0	0	mmu:101602	Transmembrane protein C16orf54 homolog
AI481877	mRNA	0	0	0	mmu:100155	Protein AI481877
AI593442	mRNA	7.66101	6.92351	11.614	mmu:330941	Uncharacterized protein C11orf87 homolog
AI597468	mRNA	111.471	85.2891	111.069	mmu:103266	Transmembrane protein 263
AI597479	mRNA	134.992	148.343	133.1	mmu:98404	Ashwin
AI607873	mRNA	0	0	0	mmu:226691	AI607873 protein
AI661453	mRNA	0	0	0	mmu:224833	Uncharacterized protein C6orf132 homolog
AI747448	mRNA	0	0	0	mmu:99709	Expressed sequence AI747448
AI836003	mRNA	20.9448	34.4963	15.4899	mmu:239650	Coiled-coil domain-containing protein 184
AI837181	mRNA	954.469	1062.57	685.313	mmu:107242	Protein AI837181
AI846148	mRNA	328.983	384.253	210.97	mmu:68229	Uncharacterized protein C11orf84 homolog
AI848285	mRNA	0.45067	6.63293	9.12178	mmu:435145	Protein Shisa8
AI987944	mRNA	17.4751	7.8734	21.1618	mmu:233168	AI987944 protein
Aicda	mRNA	0	0	0	mmu:11628	Single-stranded DNA cytosine deaminase
Aida	mRNA	122.21	107.973	149.339	mmu:108909	Axin interactor, dorsalization-associated protein
Aif1	mRNA	0	0	0	mmu:11629	Ionized calcium binding adapter molecule 1
Aif1l	mRNA	1771.11	2158.6	1678.19	mmu:108897	Allograft inflammatory factor 1-like
Aifm1	mRNA	201.418	168.549	257.62	mmu:26926	Apoptosis-inducing factor 1, mitochondrial
Aifm2	mRNA	61.9068	45.368	32.9954	mmu:71361	Apoptosis-inducing factor 2
Aifm3	mRNA	19.5541	18.5301	14.3649	mmu:72168	Apoptosis-inducing factor 3
Aig1	mRNA	206.671	312.059	141.567	mmu:66253	Androgen-induced gene 1 protein
Aim1	mRNA	0.427674	0	0.249702	mmu:11630	Aurora kinase B
Aim1l	mRNA	0	0	0	mmu:230806	Absent in melanoma 1-like
Aim2	mRNA	0.361176	0.379698	1.26526	mmu:383619	Interferon-inducible protein AIM2
Aimp1	mRNA	671.71	849.368	656.603	mmu:13722	Aminoacyl tRNA synthase complex-interacting multifunctional protein 1
Aimp2	mRNA	214.058	376.501	280.938	mmu:231872	Aminoacyl tRNA synthase complex-interacting multifunctional protein 2
Aip	mRNA	530.342	691.448	488.762	mmu:11632	AH receptor-interacting protein
Aipl1	mRNA	2.08464	2.8177	3.47754	mmu:114230	Aryl hydrocarbon receptor-interacting protein-like 1, isoform CRA_a
Aire	mRNA	0.401882	0	0	mmu:11634	Autoimmune regulator AIRE1a
Ajap1	mRNA	17.7605	10.311	9.90536	mmu:230959	Adherens junction-associated protein 1
Ajuba	mRNA	111.867	114.676	102.625	mmu:16475	LIM domain-containing protein ajuba
AK010878	mRNA	62.27	61.7856	59.3695	mmu:100233175	cDNA sequence AK010878
Ak1	mRNA	685.11	956.773	719.121	mmu:11636	Adenylate kinase isoenzyme 1
AK129341	mRNA	4.31026	1.59208	6.8016	mmu:234915	Uncharacterized protein KIAA1377
Ak2	mRNA	312.471	464.9	424.085	mmu:11637	Adenylate kinase 2, mitochondrial
Ak3	mRNA	1207.84	1096.1	820.185	mmu:56248	GTP:AMP phosphotransferase AK3, mitochondrial
Ak4	mRNA	89.2789	118.986	130.501	mmu:11639	Adenylate kinase 4, mitochondrial
Ak5	mRNA	7.05905	12.539	8.52725	mmu:229949	Adenylate kinase isoenzyme 5
Ak6	mRNA	163.423	203.747	216.724	mmu:102216272	Adenylate kinase isoenzyme 6
Ak7	mRNA	0.482354	0.50709	0.375504	mmu:78801	Adenylate kinase 7
Ak8	mRNA	5.62357	4.64511	1.87622	mmu:68870	Adenylate kinase 8
Ak9	mRNA	0.508846	0	0.396127	mmu:633979	Protein Ak9
Akap1	mRNA	376.307	374.514	301.825	mmu:11640	A-kinase anchor protein 1, mitochondrial
Akap10	mRNA	75.4532	64.1191	70.6498	mmu:56697	A-kinase anchor protein 10, mitochondrial
Akap11	mRNA	114.936	60.5058	104.052	mmu:219181	Protein Akap11
Akap12	mRNA	48.6738	72.2398	161.394	mmu:83397	A kinase (PRKA) anchor protein (Gravin) 12, isoform CRA_b
Akap13	mRNA	106.787	50.9855	81.1759	mmu:75547	Protein Akap13
Akap14	mRNA	0.907375	0	0	mmu:434756	Protein Akap14
Akap17b	mRNA	19.1876	6.40583	13.827	mmu:338351	A-kinase anchor protein 17B
Akap2	mRNA	23.4499	21.2737	57.0825	mmu:11641	A-kinase anchor protein 2
Akap3	mRNA	0.257852	1.0843	1.00367	mmu:11642	A-kinase anchor protein 3
Akap4	mRNA	0	0	0	mmu:11643	A kinase (PRKA) anchor protein 4
Akap5	mRNA	8.88472	2.48288	9.80579	mmu:238276	A-kinase anchor protein 5
Akap6	mRNA	75.2677	31.5174	41.647	mmu:238161	Protein Akap6
Akap7	mRNA	64.0625	55.0255	56.1644	mmu:432442	A-kinase anchor protein 7 isoform alpha
Akap8	mRNA	256.221	158.36	219.053	mmu:56399	A kinase (PRKA) anchor protein 8
Akap8l	mRNA	536.006	389.099	283.257	mmu:54194	Putative uncharacterized protein
Akap9	mRNA	74.0789	12.2042	58.8674	mmu:100986	A-kinase anchor protein 9
Akip1	mRNA	153.745	186.225	128.143	mmu:57373	A-kinase-interacting protein 1
Akirin1	mRNA	278.55	377.944	295.092	mmu:68050	Akirin-1
Akirin2	mRNA	459.238	671.231	541.969	mmu:433693	Akirin-2
Akna	mRNA	75.5779	50.8558	51.3441	mmu:100182	AT-hook-containing transcription factor
Aknad1	mRNA	0	0	0	mmu:329738	Protein Aknad1
Akp3	mRNA	0	0	0	mmu:11648	Intestinal-type alkaline phosphatase
Akr1a1	mRNA	7506.81	10879	6661.68	mmu:58810	Alcohol dehydrogenase [NADP(+)]
Akr1b10	mRNA	392.157	370.789	299.702	mmu:67861	MCG142264, isoform CRA_a
Akr1b3	mRNA	85.2441	143.263	137.236	mmu:11677	Aldose reductase
Akr1b7	mRNA	0	2.05457	5.07141	mmu:11997	Aldose reductase-related protein 1
Akr1b8	mRNA	3.11736	3.27723	2.91217	mmu:14187	Aldose reductase-related protein 2
Akr1c12	mRNA	0	3.47157	0	mmu:622402	Aldo-keto reductase family 1, member C12
Akr1c13	mRNA	70.26	60.8284	24.8201	mmu:27384	Aldo-keto reductase family 1 member C13
Akr1c14	mRNA	0	0.349571	0.258859	mmu:105387	Aldo-keto reductase family 1, member C14
Akr1c18	mRNA	0	0	0	mmu:105349	Aldo-keto reductase family 1, member C18, isoform CRA_a
Akr1c19	mRNA	0	0	0	mmu:432720	Aldo-keto reductase family 1, member C19
Akr1c20	mRNA	0	0	0	mmu:116852	Protein Akr1c20
Akr1c21	mRNA	0	0	0	mmu:77337	Aldo-keto reductase family 1 member C21
Akr1c6	mRNA	0	0	0	mmu:83702	Estradiol 17 beta-dehydrogenase 5
Akr1cl	mRNA	0	0	0	mmu:70861	Protein Akr1cl
Akr1d1	mRNA	0	0	0	mmu:208665	3-oxo-5-beta-steroid 4-dehydrogenase
Akr1e1	mRNA	263.842	341.684	210.122	mmu:56043	1,5-anhydro-D-fructose reductase
Akr7a5	mRNA	786.368	841.216	518.465	mmu:110198	Aflatoxin B1 aldehyde reductase member 2
Akt1	mRNA	4239.13	4884.82	3214.2	mmu:11651	Akt1 protein
Akt1s1	mRNA	1114.97	1064.46	722.18	mmu:67605	Proline-rich AKT1 substrate 1
Akt2	mRNA	651.607	809.408	525.952	mmu:11652	RAC-beta serine/threonine-protein kinase
Akt3	mRNA	170.328	97.5935	124.517	mmu:23797	Thymoma viral proto-oncogene 3
Aktip	mRNA	631.255	598.488	447.569	mmu:14339	AKT-interacting protein
Alad	mRNA	125.106	152.625	101.718	mmu:17025	Delta-aminolevulinic acid dehydratase
Alas1	mRNA	586.136	666.49	531.486	mmu:11655	5-aminolevulinate synthase, nonspecific, mitochondrial
Alas2	mRNA	0	0	0	mmu:11656	5-aminolevulinate synthase, erythroid-specific, mitochondrial
Alb	mRNA	0	0.418356	0	mmu:11657	Serum albumin
Alcam	mRNA	333.794	163.736	148.177	mmu:11658	CD166 antigen
Aldh16a1	mRNA	258.756	291.004	289.211	mmu:69748	Aldehyde dehydrogenase family 16 member A1
Aldh18a1	mRNA	772.669	1109.63	689.078	mmu:56454	Delta-1-pyrroline-5-carboxylate synthase
Aldh1a1	mRNA	2.00051	2.94434	5.91797	mmu:11668	Retinal dehydrogenase 1
Aldh1a2	mRNA	0.359103	4.53022	0	mmu:19378	Retinal dehydrogenase 2
Aldh1a3	mRNA	0.717149	1.25654	6.51335	mmu:56847	Aldehyde dehydrogenase family 1 member A3
Aldh1a7	mRNA	0.394664	2.07452	3.37962	mmu:26358	MCG9319
Aldh1b1	mRNA	20.131	23.7623	15.6716	mmu:72535	Aldehyde dehydrogenase X, mitochondrial
Aldh1l1	mRNA	7119.93	8354.96	6967.14	mmu:107747	Putative uncharacterized protein
Aldh1l2	mRNA	87.1606	53.0966	59.6456	mmu:216188	Mitochondrial 10-formyltetrahydrofolate dehydrogenase
Aldh2	mRNA	873.79	916.276	402.058	mmu:11669	Aldehyde dehydrogenase, mitochondrial
Aldh3a1	mRNA	0	0.471169	0	mmu:11670	Aldehyde dehydrogenase, dimeric NADP-preferring
Aldh3a2	mRNA	234.551	201.386	218.603	mmu:11671	Fatty aldehyde dehydrogenase
Aldh3b1	mRNA	254.972	244.076	187.84	mmu:67689	Aldehyde dehydrogenase
Aldh3b2	mRNA	0.376218	0	0	mmu:621603	Aldehyde dehydrogenase
Aldh4a1	mRNA	958.405	1155.57	583.674	mmu:212647	Aldh4a1 protein
Aldh5a1	mRNA	183.852	139.549	153.549	mmu:214579	Aldhehyde dehydrogenase family 5, subfamily A1
Aldh6a1	mRNA	802.074	429.649	324.778	mmu:104776	Aldh6a1 protein
Aldh7a1	mRNA	1626.02	1570.39	1056.48	mmu:110695	Alpha-aminoadipic semialdehyde dehydrogenase
Aldh8a1	mRNA	0	0	0	mmu:237320	Aldehyde dehydrogenase family 8 member A1
Aldh9a1	mRNA	361.879	407.589	248.652	mmu:56752	Gamma-aminobutyraldehyde dehydrogenase
Aldoa	mRNA	9312.73	15453	12651.5	mmu:11674	Fructose-bisphosphate aldolase A
Aldoart1	mRNA	79.2406	146.199	119.982	mmu:353204	Fructose-bisphosphate aldolase
Aldoart2	mRNA	73.5167	104.564	93.8893	mmu:79459	Fructose-bisphosphate aldolase
Aldob	mRNA	0	1.3129	0.972214	mmu:230163	Fructose-bisphosphate aldolase B
Aldoc	mRNA	20947.1	19277.5	10500.7	mmu:11676	Fructose-bisphosphate aldolase C
Alg1	mRNA	407.66	479.099	338.584	mmu:208211	Chitobiosyldiphosphodolichol beta-mannosyltransferase
Alg10b	mRNA	168.404	67.4221	216.348	mmu:380959	Putative Dol-P-Glc:Glc(2)Man(9)GlcNAc(2)-PP-Dol alpha-1,2-glucosyltransferase
Alg11	mRNA	66.9864	55.9585	50.1076	mmu:207958	Defective mannosyltransferase IV(V)
Alg12	mRNA	119.946	159.53	93.9141	mmu:223774	Dol-P-Man:Man(7)GlcNAc(2)-PP-Dol alpha-1,6-mannosyltransferase
Alg13	mRNA	32.9052	35.1995	65.0139	mmu:67574	Putative bifunctional UDP-N-acetylglucosamine transferase and deubiquitinase ALG13
Alg14	mRNA	163.965	169.423	234.689	mmu:66789	Putative uncharacterized protein
Alg2	mRNA	1015.53	1164.69	703.143	mmu:56737	Alpha-1,3/1,6-mannosyltransferase ALG2
Alg3	mRNA	215.661	412.656	232.29	mmu:208624	Dol-P-Man:Man(5)GlcNAc(2)-PP-Dol alpha-1,3-mannosyltransferase
Alg5	mRNA	448.785	599.046	382.5	mmu:66248	Dolichyl-phosphate beta-glucosyltransferase
Alg6	mRNA	19.2094	24.5501	29.4684	mmu:320438	Dolichyl pyrophosphate Man9GlcNAc2 alpha-1,3-glucosyltransferase
Alg8	mRNA	74.3159	96.4847	132.462	mmu:381903	Putative uncharacterized protein
Alg9	mRNA	287.9	394.523	265.112	mmu:102580	Alpha-1,2-mannosyltransferase ALG9
Alk	mRNA	36.6544	23.5351	8.75908	mmu:11682	ALK tyrosine kinase receptor
Alkbh1	mRNA	158.931	171.028	138.338	mmu:211064	Alkylated DNA repair protein alkB homolog 1
Alkbh2	mRNA	45.4438	63.4808	58.1542	mmu:231642	Alpha-ketoglutarate-dependent dioxygenase alkB homolog 2
Alkbh3	mRNA	145.027	174.946	146.802	mmu:69113	Alpha-ketoglutarate-dependent dioxygenase alkB homolog 3
Alkbh4	mRNA	199.254	207.2	122.814	mmu:72041	Alpha-ketoglutarate-dependent dioxygenase alkB homolog 4
Alkbh5	mRNA	260.567	251.942	250.433	mmu:268420	RNA demethylase ALKBH5
Alkbh6	mRNA	344.22	441.686	220.343	mmu:233065	Alpha-ketoglutarate-dependent dioxygenase alkB homolog 6
Alkbh7	mRNA	230.309	329.501	212.319	mmu:66400	Alpha-ketoglutarate-dependent dioxygenase alkB homolog 7, mitochondrial
Alkbh8	mRNA	62.1033	21.3951	50.9596	mmu:67667	Putative uncharacterized protein
Allc	mRNA	0	0	0	mmu:94041	Allantoicase, isoform CRA_a
Alms1	mRNA	23.9406	11.527	23.284	mmu:236266	Alstrom syndrome protein 1 homolog
Alox12	mRNA	0	0	0	mmu:11684	Arachidonate 12-lipoxygenase, 12S-type
Alox12b	mRNA	0	0	0.269668	mmu:11686	Arachidonate 12-lipoxygenase, 12R-type
Alox12e	mRNA	0	0	0	mmu:11685	Arachidonate 12-lipoxygenase, epidermal-type
Alox15	mRNA	0.272365	0.858996	0	mmu:11687	Arachidonate 15-lipoxygenase
Alox5	mRNA	3.45104	8.16304	8.50748	mmu:11689	Arachidonate 5-lipoxygenase, isoform CRA_a
Alox5ap	mRNA	0	0	0	mmu:11690	Arachidonate 5-lipoxygenase-activating protein
Alox8	mRNA	0	0	0.193373	mmu:11688	Arachidonate 8S-lipoxygenase
Aloxe3	mRNA	1.28134	0.336762	1.49624	mmu:23801	Hydroperoxide isomerase ALOXE3
Alpi	mRNA	0	0	0	mmu:76768	Alkaline phosphatase
Alpk1	mRNA	10.0036	3.56497	8.18363	mmu:71481	Alpha-protein kinase 1
Alpk2	mRNA	0	0	0	mmu:225638	Alpha-protein kinase 2
Alpk3	mRNA	0.893556	0.268394	0	mmu:116904	Alpha-protein kinase 3
Alpl	mRNA	485.723	604.856	377.226	mmu:11647	Alkaline phosphatase, tissue-nonspecific isozyme
Alppl2	mRNA	0	0	0	mmu:11650	Alkaline phosphatase, placental-like
Als2	mRNA	213.565	176.032	196.287	mmu:74018	Alsin
Als2cl	mRNA	41.0704	29.1115	50.7443	mmu:235633	ALS2 C-terminal-like protein
Als2cr11	mRNA	0	0	0.297002	mmu:73463	Protein Als2cr11
Als2cr12	mRNA	0	0	0	mmu:108812	Amyotrophic lateral sclerosis 2 chromosomal region candidate gene 12 protein homolog
Alx1	mRNA	0	0	0	mmu:216285	ALX homeobox protein 1
Alx3	mRNA	0	2.59919	0	mmu:11694	Homeobox protein aristaless-like 3
Alx4	mRNA	0.62503	1.1499	0.851505	mmu:11695	Homeobox protein aristaless-like 4
Alyref	mRNA	804.39	1433.06	1312.23	mmu:21681	THO complex subunit 4
Alyref2	mRNA	69.6134	60.4266	50.7125	mmu:56009	RNA and export factor binding protein 2
Amacr	mRNA	53.0429	76.0103	40.5555	mmu:17117	Alpha-methylacyl-CoA racemase
Ambn	mRNA	0	0	0	mmu:11698	Ameloblastin, isoform CRA_b
Ambp	mRNA	0	0	0	mmu:11699	Protein AMBP
Ambra1	mRNA	511.78	497.148	330.693	mmu:228361	Activating molecule in BECN1-regulated autophagy protein 1
Amd1	mRNA	97.3784	161.823	147.864	mmu:11702	S-adenosylmethionine decarboxylase proenzyme 1
Amd2	mRNA	66.7982	95.0558	95.6979	mmu:100041585	S-adenosylmethionine decarboxylase proenzyme 2
Amdhd1	mRNA	0	0	0.784277	mmu:71761	Probable imidazolonepropionase
Amdhd2	mRNA	842.346	818.108	536.523	mmu:245847	Putative N-acetylglucosamine-6-phosphate deacetylase
Amelx	mRNA	0	0	0	mmu:11704	Amelogenin, X isoform
Amer1	mRNA	39.7432	24.8266	40.8041	mmu:72345	APC membrane recruitment protein 1
Amer2	mRNA	99.4427	55.9436	78.9553	mmu:72125	APC membrane recruitment protein 2
Amer3	mRNA	5.40429	9.05479	4.73303	mmu:211383	APC membrane recruitment protein 3
Amfr	mRNA	1310.8	1361.53	926.48	mmu:23802	E3 ubiquitin-protein ligase AMFR
Amh	mRNA	5.83698	6.13631	3.2457	mmu:11705	Amh protein
Amhr2	mRNA	2.01041	0.845401	0.939038	mmu:110542	Receptor protein serine/threonine kinase
Amica1	mRNA	0	0	0	mmu:270152	Junctional adhesion molecule-like
Amigo1	mRNA	121.675	129.597	81.1251	mmu:229715	Amphoterin-induced protein 1
Amigo2	mRNA	10.3713	9.83943	11.6185	mmu:105827	Adhesion molecule with Ig like domain 2
Amigo3	mRNA	49.5542	46.7178	26.8794	mmu:320844	Amphoterin-induced protein 3
Ammecr1	mRNA	30.5957	11.2714	32.979	mmu:56068	Ammecr1 protein
Ammecr1l	mRNA	464.618	318.577	296.759	mmu:225339	Putative uncharacterized protein
Amn	mRNA	2.89498	3.55069	0.75123	mmu:93835	Protein amnionless
Amn1	mRNA	42.5462	51.7263	27.9391	mmu:232566	Protein Amn1
Amot	mRNA	109.12	63.6709	102.289	mmu:27494	Angiomotin
Amotl1	mRNA	301.363	170.807	256.145	mmu:75723	Angiomotin-like protein 1
Amotl2	mRNA	818.444	756.792	448.976	mmu:56332	Angiomotin-like protein 2
Ampd1	mRNA	0	0	0.448079	mmu:229665	AMP deaminase 1
Ampd2	mRNA	440.361	373.258	261.488	mmu:109674	Adenosine monophosphate deaminase 2 (Isoform L), isoform CRA_a
Ampd3	mRNA	169.259	101.228	126.202	mmu:11717	AMP deaminase 3
Amph	mRNA	452.468	447.932	379.501	mmu:218038	Amphiphysin
Amt	mRNA	1294.68	1328.17	1081.92	mmu:434437	Aminomethyltransferase, mitochondrial
Amtn	mRNA	0	0	0	mmu:71421	Amelotin
Amy1	mRNA	20.1876	2.89402	12.8582	mmu:11722	Alpha-amylase 1
Amy2a1	mRNA	0	0	0	mmu:100043207	Alpha-amylase
Amy2a2	mRNA	0	0	0	mmu:100043688	Pot. pancreatic alpha-amylase isozyme
Amy2a3	mRNA	0	0	0	mmu:100043686	amylase 2a3
Amy2a4	mRNA	0	0	0	mmu:100043684	amylase 2a4
Amy2a5	mRNA	0	0	0	mmu:109959	Pancreatic alpha-amylase
Amy2b	mRNA	0	0	0	mmu:545562	Amylase
Amz1	mRNA	97.1976	134.015	49.03	mmu:231842	Archaelysin family metallopeptidase 1
Amz2	mRNA	583.51	795.382	481.283	mmu:13929	Archaemetzincin-2
Anapc1	mRNA	433.024	502.698	457.585	mmu:17222	Anaphase-promoting complex subunit 1
Anapc10	mRNA	32.7597	39.407	32.7368	mmu:68999	Anaphase-promoting complex subunit 10
Anapc11	mRNA	202.291	273.787	195.26	mmu:66156	Anaphase-promoting complex subunit 11
Anapc13	mRNA	973.737	1499.42	846.716	mmu:69010	Anaphase-promoting complex subunit 13
Anapc15	mRNA	195.665	292.836	291.95	mmu:75430	Anaphase-promoting complex subunit 15
Anapc16	mRNA	832.702	1104.04	602.916	mmu:52717	Anaphase-promoting complex subunit 16
Anapc2	mRNA	1967.98	2657.02	1462.39	mmu:99152	Anaphase-promoting complex subunit 2
Anapc4	mRNA	424.483	437.922	390.232	mmu:52206	Anaphase-promoting complex subunit 4
Anapc5	mRNA	2375.1	3565.9	2637.36	mmu:59008	Putative uncharacterized protein
Anapc7	mRNA	952.499	1264.81	691.808	mmu:56317	Anaphase-promoting complex subunit 7
Ang	mRNA	0	0	2.88211	mmu:11727	Angiogenin
Ang2	mRNA	0	0	0	mmu:11731	Angiogenin-2
Ang4	mRNA	0	0	0	mmu:219033	Angiogenin-4
Ang5	mRNA	0	0	0	mmu:503844	Angiogenin, ribonuclease A family, member 5
Ang6	mRNA	0	0	0	mmu:630952	MCG1045532
Angel1	mRNA	129.703	166.567	96.5558	mmu:68737	Protein angel homolog 1
Angel2	mRNA	300.626	275.811	280.54	mmu:52477	Protein angel homolog 2
Angpt1	mRNA	32.9649	14.6543	15.3975	mmu:11600	Angiopoietin-1
Angpt2	mRNA	6.39445	25.689	26.8454	mmu:11601	Angiopoietin 2
Angpt4	mRNA	0.531378	0	0	mmu:11602	Angiopoietin 4
Angptl1	mRNA	0.371237	4.29302	2.60101	mmu:72713	Angiopoietin-related protein 1
Angptl2	mRNA	146.96	174.384	82.2569	mmu:26360	Putative uncharacterized protein
Angptl3	mRNA	0	0	0	mmu:30924	Angiopoietin-like 3
Angptl4	mRNA	72.6282	48.0573	20.2878	mmu:57875	Angiopoietin-like 4
Angptl6	mRNA	126.318	179.793	102.383	mmu:70726	Angiopoietin-related protein 6
Angptl7	mRNA	0	0	0	mmu:654812	Angiopoietin-related protein 7
Ank	mRNA	678.204	596.434	401.133	mmu:11732	Progressive ankylosis
Ank1	mRNA	22.5458	11.6467	12.1801	mmu:11733	Ankyrin-1
Ank2	mRNA	163.908	74.3063	205.484	mmu:109676	Ankyrin-2
Ank3	mRNA	23.834	21.8487	12.0138	mmu:11735	Ankyrin-3
Ankar	mRNA	0	0	0	mmu:319695	Ankyrin and armadillo repeat-containing protein
Ankdd1b	mRNA	0	0	0	mmu:271144	Ankyrin repeat and death domain-containing protein 1B
Ankef1	mRNA	1.19428	0.627764	0.232432	mmu:319196	Ankyrin repeat and EF-hand domain-containing protein 1
Ankfn1	mRNA	1.48585	1.43188	0.481961	mmu:382543	Protein Ankfn1
Ankfy1	mRNA	347.001	273.73	319.134	mmu:11736	Ankyrin repeat and FYVE domain containing 1
Ankhd1	mRNA	152.803	69.78	142.638	mmu:108857	Protein Ankhd1
Ankib1	mRNA	213.768	121.158	165.17	mmu:70797	Ankib1 protein
Ankk1	mRNA	0	0	0	mmu:244859	Ankk1 protein
Ankle1	mRNA	15.3677	39.768	72.9309	mmu:234396	Ankle1 protein
Ankle2	mRNA	131.095	117.341	143.214	mmu:71782	Ankyrin repeat and LEM domain-containing protein 2
Ankmy1	mRNA	4.63693	3.43036	1.73803	mmu:241158	Ankyrin repeat and MYND domain-containing protein 1
Ankmy2	mRNA	274.04	346.602	241.459	mmu:217473	Ankyrin repeat and MYND domain-containing protein 2
Ankra2	mRNA	243.637	223.634	198.464	mmu:68558	Ankyrin repeat family A protein 2
Ankrd1	mRNA	0	0	0	mmu:107765	Ankyrin repeat domain-containing protein 1
Ankrd10	mRNA	222.579	117.661	182.714	mmu:102334	Ankyrin repeat domain-containing protein 10
Ankrd11	mRNA	706.679	238.882	480.068	mmu:77087	Ankrd11 protein
Ankrd12	mRNA	16.156	4.3405	14.1843	mmu:106585	Protein Ankrd12
Ankrd13a	mRNA	525.288	585.711	438.928	mmu:68420	Ankrd13a protein
Ankrd13b	mRNA	1468.36	1306.51	790.663	mmu:268445	Ankyrin repeat domain-containing protein 13B
Ankrd13c	mRNA	147.04	125.919	149.762	mmu:433667	Ankyrin repeat domain-containing protein 13C
Ankrd13d	mRNA	100.249	93.8135	97.2573	mmu:68423	Ankyrin repeat domain-containing protein 13D
Ankrd16	mRNA	110.18	48.4693	80.8273	mmu:320816	Ankyrin repeat domain-containing protein 16
Ankrd17	mRNA	250.271	133.513	224.787	mmu:81702	Ankyrin repeat domain-containing protein 17
Ankrd2	mRNA	0	0	0.458631	mmu:56642	Ankyrin repeat domain-containing protein 2
Ankrd22	mRNA	0	0	0	mmu:52024	Ankrd22 protein
Ankrd23	mRNA	50.8323	23.6427	24.2228	mmu:78321	Ankyrin repeat domain-containing protein 23
Ankrd24	mRNA	22.6099	18.4504	14.7704	mmu:70615	Ankyrin repeat domain-containing protein 24
Ankrd26	mRNA	28.7409	5.50473	30.8892	mmu:232339	Ankyrin repeat domain-containing protein 26
Ankrd27	mRNA	146.425	136.808	131.095	mmu:245886	Ankyrin repeat domain-containing protein 27
Ankrd28	mRNA	135.261	91.0499	104.898	mmu:105522	Serine/threonine-protein phosphatase 6 regulatory ankyrin repeat subunit A
Ankrd29	mRNA	7.60215	11.1	15.4529	mmu:225187	Protein Ankrd29
Ankrd31	mRNA	0	0	0	mmu:625662	ankyrin repeat domain 31
Ankrd32	mRNA	8.10929	4.80906	23.633	mmu:105377	Ankyrin repeat domain-containing protein 32
Ankrd33	mRNA	1.00932	1.59162	0.785737	mmu:208258	Photorecptor ankyrin repeat protein A
Ankrd33b	mRNA	1.22579	1.61082	2.54469	mmu:67434	Ankyrin repeat domain-containing protein 33B
Ankrd34a	mRNA	0	3.3	0.698192	mmu:545554	Ankyrin repeat domain 34A
Ankrd34b	mRNA	0.619042	0.650787	0.64255	mmu:218440	Ankyrin repeat domain-containing protein 34B
Ankrd34c	mRNA	0	0	0	mmu:330998	Ankyrin repeat domain 34C
Ankrd35	mRNA	2.20599	1.89746	3.27852	mmu:213121	Ankyrin repeat domain 35
Ankrd36	mRNA	0	0	0	mmu:76389	Protein Ankrd36
Ankrd37	mRNA	9.30038	46.4423	59.7314	mmu:654824	Ankyrin repeat domain-containing protein 37
Ankrd39	mRNA	99.2362	65.0836	45.3598	mmu:109346	Ankyrin repeat domain 39, isoform CRA_a
Ankrd40	mRNA	548.367	655.524	594.317	mmu:71452	Ankyrin repeat domain-containing protein 40
Ankrd42	mRNA	41.7901	22.7347	41.1779	mmu:73845	Ankrd42 protein
Ankrd44	mRNA	17.1521	13.9882	18.6127	mmu:329154	Serine/threonine-protein phosphatase 6 regulatory ankyrin repeat subunit B
Ankrd45	mRNA	5.63686	3.4188	4.21941	mmu:73844	Ankyrin repeat domain-containing protein 45
Ankrd46	mRNA	747.831	949.087	535.305	mmu:68839	Ankyrin repeat domain-containing protein 46
Ankrd49	mRNA	80.069	75.272	82.4103	mmu:56503	Putative uncharacterized protein
Ankrd50	mRNA	179.275	123.746	126.019	mmu:99696	Protein Ankrd50
Ankrd52	mRNA	398.945	321.207	316.408	mmu:237615	Serine/threonine-protein phosphatase 6 regulatory ankyrin repeat subunit C
Ankrd53	mRNA	0	0	0.728741	mmu:75305	Ankyrin repeat domain-containing protein 53
Ankrd54	mRNA	289.756	410.148	366.121	mmu:223690	Lyn-interacting ankyrin repeat protein
Ankrd55	mRNA	0.28161	0	0	mmu:77318	Ankyrin repeat domain 55
Ankrd6	mRNA	223.971	131.107	74.5476	mmu:140577	Ankyrin repeat domain-containing protein 6
Ankrd60	mRNA	0	0	0	mmu:70065	Protein Ankrd60
Ankrd61	mRNA	0.882745	0.928014	2.0616	mmu:66729	Ankyrin repeat domain-containing protein 61
Ankrd63	mRNA	0	0.351656	0	mmu:383787	Ankyrin repeat domain-containing protein 63
Ankrd65	mRNA	1.04702	0.550355	0	mmu:242805	Protein Ankrd65
Ankrd66	mRNA	6.58306	9.88665	8.78535	mmu:100043332	ankyrin repeat domain 66
Ankrd7	mRNA	0.660445	0	0	mmu:75196	Ankyrin repeat domain-containing protein 7
Ankrd9	mRNA	15.2558	20.0477	22.2682	mmu:74251	Ankyrin repeat domain-containing protein 9
Anks1	mRNA	258.521	267.404	166.325	mmu:224650	Ankyrin repeat and SAM domain-containing protein 1A
Anks1b	mRNA	83.3255	42.6545	78.8078	mmu:77531	Ankyrin repeat and sterile alpha motif domain-containing protein 1B
Anks3	mRNA	275.655	252.442	177.304	mmu:72615	Anks3 protein
Anks4b	mRNA	0	0	0	mmu:72074	Ankyrin repeat and SAM domain-containing protein 4B
Anks6	mRNA	63.9399	71.686	45.6805	mmu:75691	Ankyrin repeat and SAM domain-containing protein 6
Ankzf1	mRNA	118.489	136.159	86.8506	mmu:52231	Ankyrin repeat and zinc finger domain-containing protein 1
Anln	mRNA	20.2465	36.2629	127.259	mmu:68743	Anln protein
Ano1	mRNA	0.675958	2.13187	1.31555	mmu:101772	Anoctamin-1
Ano10	mRNA	374.246	444.745	215.542	mmu:102566	Anoctamin-10
Ano2	mRNA	0.620301	0.434741	0	mmu:243634	Anoctamin-2
Ano3	mRNA	4.31733	2.12753	6.6169	mmu:228432	Anoctamin-3
Ano4	mRNA	8.25214	6.32576	7.49483	mmu:320091	Anoctamin-4
Ano5	mRNA	0	0	0	mmu:233246	Anoctamin-5
Ano6	mRNA	344.68	308.722	393.866	mmu:105722	Anoctamin-6
Ano7	mRNA	0	0.202296	0.149802	mmu:404545	Anoctamin-7
Ano8	mRNA	304.611	237.816	206.203	mmu:382014	Anoctamin-8
Ano9	mRNA	0	0	0.207716	mmu:71345	Anoctamin-9
Anp32a	mRNA	1083.1	787.601	1191.29	mmu:11737	Acidic leucine-rich nuclear phosphoprotein 32 family member A
Anp32b	mRNA	330.634	396.705	762.851	mmu:67628	Putative uncharacterized protein
Anp32e	mRNA	820.989	843.427	1369.11	mmu:66471	Acidic leucine-rich nuclear phosphoprotein 32 family member E
Anpep	mRNA	0.853328	1.79418	0	mmu:16790	Aminopeptidase N
Antxr1	mRNA	289.897	191.756	210.65	mmu:69538	Anthrax toxin receptor 1
Antxr2	mRNA	37.0633	36.6854	56.8625	mmu:71914	Putative uncharacterized protein
Antxrl	mRNA	0	0	0	mmu:239029	Anthrax toxin receptor-like
Anxa1	mRNA	0	0	0.4537	mmu:16952	Annexin A1
Anxa10	mRNA	0	0	0	mmu:26359	Putative uncharacterized protein
Anxa11	mRNA	17.3818	12.7567	14.2973	mmu:11744	Annexin A11
Anxa13	mRNA	0	0	0	mmu:69787	Annexin A13
Anxa2	mRNA	144.93	318.485	165.962	mmu:12306	Annexin A2
Anxa3	mRNA	1.01817	8.56306	8.32257	mmu:11745	Annexin A3
Anxa4	mRNA	19.9267	19.6916	17.6843	mmu:11746	Annexin A4
Anxa5	mRNA	169.77	212.188	166.304	mmu:11747	Annexin A5
Anxa6	mRNA	1046.13	1388.53	1581.68	mmu:11749	Annexin A6
Anxa7	mRNA	62.2438	74.6602	52.2979	mmu:11750	Annexin A7
Anxa8	mRNA	0	0	0	mmu:11752	Annexin A8
Anxa9	mRNA	8.67209	14.1311	9.78903	mmu:71790	Annexin A9
Aoah	mRNA	0	0	0	mmu:27052	Acyloxyacyl hydrolase
Aoc1	mRNA	0	0	0	mmu:76507	Amiloride-sensitive amine oxidase [copper-containing]
Aoc2	mRNA	48.6525	26.2467	24.9178	mmu:237940	Retina-specific copper amine oxidase
Aoc3	mRNA	3.51391	11.6656	6.91077	mmu:11754	Membrane primary amine oxidase
Aox1	mRNA	5.19494	3.31582	5.48851	mmu:11761	Aldehyde oxidase 1
Aox2	mRNA	0	0	0.132519	mmu:213043	Aldehyde oxidase 2
Aox3	mRNA	0	0	0	mmu:71724	Aldehyde oxidase 3
Aox4	mRNA	0	0	0	mmu:71872	Aox4 protein
Ap1ar	mRNA	89.8219	65.3457	86.1429	mmu:211556	AP1AR
Ap1b1	mRNA	748.57	906.993	448.098	mmu:11764	AP-1 complex subunit beta-1
Ap1g1	mRNA	296.366	278.339	286.328	mmu:11765	AP-1 complex subunit gamma-1
Ap1g2	mRNA	5.60309	7.95208	8.7238	mmu:11766	AP-1 complex subunit gamma-like 2
Ap1m1	mRNA	1782.31	2292.77	1677.16	mmu:11767	AP-1 complex subunit mu-1
Ap1m2	mRNA	0	0	0	mmu:11768	Putative uncharacterized protein
Ap1s1	mRNA	990.598	1644.46	1300.47	mmu:11769	AP-1 complex subunit sigma-1A
Ap1s2	mRNA	73.2302	46.62	45.2363	mmu:108012	AP-1 complex subunit sigma-2
Ap1s3	mRNA	0.282687	0.594368	0.6602	mmu:252903	AP-1 complex subunit sigma-3
Ap2a1	mRNA	1314.64	1590.5	1096.86	mmu:11771	AP-2 complex subunit alpha-1
Ap2a2	mRNA	934.109	1184.68	736.191	mmu:11772	AP-2 complex subunit alpha-2
Ap2b1	mRNA	1327.92	1614.63	1073.76	mmu:71770	AP-2 complex subunit beta
Ap2m1	mRNA	1059.62	1525.39	940.64	mmu:11773	AP-2 complex subunit mu
Ap2s1	mRNA	2859.79	4255.3	2996.42	mmu:232910	AP-2 complex subunit sigma
Ap3b1	mRNA	306.508	215.52	238.611	mmu:11774	Putative uncharacterized protein
Ap3b2	mRNA	399.665	478.311	231.9	mmu:11775	AP-3 complex subunit beta-2
Ap3d1	mRNA	1097.68	1133.94	705.316	mmu:11776	AP-3 complex subunit delta-1
Ap3m1	mRNA	98.3181	122.293	103.292	mmu:55946	AP-3 complex subunit mu-1
Ap3m2	mRNA	654.252	865.794	611.735	mmu:64933	Putative uncharacterized protein
Ap3s1	mRNA	64.6488	54.234	48.0403	mmu:11777	MCG3457, isoform CRA_b
Ap3s2	mRNA	642.394	752.207	448.512	mmu:11778	Adaptor-related protein complex 3, sigma 2 subunit
Ap4b1	mRNA	141.089	192.675	155.292	mmu:67489	AP-4 complex subunit beta-1
Ap4e1	mRNA	42.3701	12.4458	34.1485	mmu:108011	AP-4 complex subunit epsilon-1
Ap4m1	mRNA	334.1	287.554	264.143	mmu:11781	AP-4 complex subunit mu-1
Ap4s1	mRNA	53.1812	72.3316	46.3169	mmu:11782	Ap4s1 protein
Ap5b1	mRNA	37.0744	43.122	36.6401	mmu:381201	AP-5 complex subunit beta-1
Ap5m1	mRNA	33.2383	23.6446	32.8617	mmu:74385	AP-5 complex subunit mu-1
Ap5s1	mRNA	204.787	279.368	174.785	mmu:69596	AP-5 complex subunit sigma-1
Ap5z1	mRNA	114.407	114.073	82.9409	mmu:231855	C330006K01Rik protein
Apaf1	mRNA	77.2463	61.3946	95.3662	mmu:11783	Apoptotic peptidase activating factor 1, isoform CRA_a
Apba1	mRNA	111.433	74.4899	43.1357	mmu:319924	Amyloid beta A4 precursor protein-binding family A member 1
Apba2	mRNA	597.355	454.529	385.179	mmu:11784	Amyloid beta A4 precursor protein-binding family A member 2
Apba3	mRNA	284.133	293.612	219.684	mmu:57267	Amyloid beta A4 precursor protein-binding family A member 3
Apbb1	mRNA	2317.99	2344.14	1178.53	mmu:11785	Amyloid beta A4 precursor protein-binding family B member 1
Apbb1ip	mRNA	0.243124	0.255592	0.567803	mmu:54519	Amyloid beta (A4) protein-binding, family B, member 1 interacting protein, isoform CRA_a
Apbb2	mRNA	36.2383	23.9959	35.7215	mmu:11787	Amyloid beta A4 precursor protein-binding family B member 2
Apbb3	mRNA	227.895	172.432	138.123	mmu:225372	Putative uncharacterized protein
Apc	mRNA	312.86	80.6883	332.936	mmu:11789	Adenomatosis polyposis coli
Apc2	mRNA	596.549	580.616	245.359	mmu:23805	Adenomatous polyposis coli protein 2
Apcdd1	mRNA	691.304	635.147	493.169	mmu:494504	Protein APCDD1
Apcs	mRNA	0	0	0	mmu:20219	Serum amyloid P-component
Apeh	mRNA	949.219	1150.04	634.441	mmu:235606	Acylamino-acid-releasing enzyme
Apex1	mRNA	2224.42	3506.43	2569.42	mmu:11792	DNA-(apurinic or apyrimidinic site) lyase
Apex2	mRNA	147.003	221.08	150.36	mmu:77622	DNA-(apurinic or apyrimidinic site) lyase 2
Aph1a	mRNA	183.591	250.695	172.254	mmu:226548	Putative uncharacterized protein
Aph1b	mRNA	100.102	108.226	103.552	mmu:208117	Gamma-secretase subunit APH-1B
Aph1c	mRNA	30.1056	30.3308	15.0141	mmu:68318	Putative gamma-secretase subunit APH-1C
Api5	mRNA	396.213	411.798	411.593	mmu:11800	Apoptosis inhibitor 5
Apip	mRNA	293.717	401.825	242.067	mmu:56369	Methylthioribulose-1-phosphate dehydratase
Apitd1	mRNA	69.062	161.75	191.915	mmu:69928	Centromere protein S
Aplf	mRNA	63.8136	57.6705	51.9437	mmu:72103	Putative uncharacterized protein
Apln	mRNA	12.9131	21.7205	40.4114	mmu:30878	Apelin
Aplnr	mRNA	0	0	0	mmu:23796	Putative uncharacterized protein
Aplp1	mRNA	1789.16	2425.46	1111.3	mmu:11803	Amyloid-like protein 1
Aplp2	mRNA	2709.81	1864.82	2076.89	mmu:11804	Amyloid-like protein 2
Apmap	mRNA	271.683	316.847	233.392	mmu:71881	Adipocyte plasma membrane-associated protein
Apoa1	mRNA	3.29153	0	0	mmu:11806	Apolipoprotein A-I
Apoa1bp	mRNA	2217.13	2954.15	1629.48	mmu:246703	NAD(P)H-hydrate epimerase
Apoa2	mRNA	23.2288	51.8926	41.8174	mmu:11807	Apolipoprotein A-II
Apoa4	mRNA	0	0	0	mmu:11808	Apolipoprotein A-IV
Apoa5	mRNA	0	0	0	mmu:66113	Apolipoprotein A-V
Apob	mRNA	0	0	0	mmu:238055	Apolipoprotein B-100
Apobec1	mRNA	26.9208	35.0937	25.4282	mmu:11810	C->U-editing enzyme APOBEC-1
Apobec2	mRNA	0	0	0	mmu:11811	Probable C->U-editing enzyme APOBEC-2
Apobec3	mRNA	78.1739	81.9219	73.9942	mmu:80287	Apobec3 splice variant
Apobec4	mRNA	0	0	0	mmu:71281	Putative C->U-editing enzyme APOBEC-4
Apobr	mRNA	1.58085	2.13675	1.58228	mmu:171504	Apolipoprotein B receptor
Apoc1	mRNA	39.6231	63.254	11.4244	mmu:11812	Apolipoprotein C-I
Apoc2	mRNA	1.11831	0	0	mmu:11813	Apolipoprotein C-II
Apoc3	mRNA	0	0	1.0496	mmu:11814	Apolipoprotein C-III
Apoc4	mRNA	0	0	0	mmu:11425	Apolipoprotein C-IV
Apod	mRNA	3.05642	28.4594	3.739	mmu:11815	Apolipoprotein D
Apoe	mRNA	25196.8	18381.2	7697.64	mmu:11816	Apolipoprotein E
Apof	mRNA	0	0	0	mmu:103161	Apolipoprotein F
Apoh	mRNA	2.74202	5.04461	2.13461	mmu:11818	Beta-2-glycoprotein 1
Apol10a	mRNA	0	0	0	mmu:245282	RIKEN cDNA 9030421J09
Apol10b	mRNA	0	0	0	mmu:328561	Protein Apol10b
Apol11a	mRNA	0	0	0	mmu:626615	Protein Apol11a
Apol11b	mRNA	0	0	0	mmu:328563	Apol11b protein
Apol6	mRNA	0	0	0	mmu:71939	Protein Apol6
Apol7a	mRNA	0	0	0	mmu:75761	Apolipoprotein L 7a
Apol7b	mRNA	0	0.76758	0	mmu:278679	Protein Apol7b
Apol7c	mRNA	0	0	0	mmu:108956	MCG131135, isoform CRA_b
Apol7e	mRNA	0	0	0	mmu:666348	Protein Apol7e
Apol8	mRNA	2.63536	1.03894	0.769341	mmu:239552	Protein Apol8
Apol9a	mRNA	0	0	0	mmu:223672	Apol9b protein
Apol9b	mRNA	0	0.472733	0	mmu:71898	Protein Apol9b
Apold1	mRNA	1.4854	2.0821	4.62542	mmu:381823	Protein Apold1
Apom	mRNA	9.09659	7.17231	3.54076	mmu:55938	Apolipoprotein M
Apon	mRNA	1.50743	0.528245	4.69403	mmu:28194	Apolipoprotein N, isoform CRA_a
Apoo	mRNA	16.6874	15.4379	7.79448	mmu:68316	Apolipoprotein O
Apool	mRNA	96.2857	201.106	141.971	mmu:68117	MICOS complex subunit Mic27
Apopt1	mRNA	504.969	824.895	499.29	mmu:68020	Apoptogenic protein 1, mitochondrial
App	mRNA	2718.75	1847.91	1503.57	mmu:11820	Amyloid beta A4 protein
Appbp2	mRNA	396.878	338.4	489.343	mmu:66884	Amyloid protein-binding protein 2
Appl1	mRNA	78.2298	44.2926	79.0196	mmu:72993	DCC-interacting protein 13-alpha
Appl2	mRNA	900.116	613.066	653.046	mmu:216190	DCC-interacting protein 13-beta
Aprt	mRNA	1035.51	1576.16	877.744	mmu:11821	Adenine phosphoribosyltransferase
Aptx	mRNA	152.77	143.176	102.797	mmu:66408	Aprataxin
Aqp1	mRNA	11.1936	18.8901	4.81563	mmu:11826	Aquaporin-1
Aqp11	mRNA	59.6534	77.5825	57.4504	mmu:66333	Aquaporin-11
Aqp12	mRNA	0	0	0	mmu:208760	Aquaporin 12
Aqp2	mRNA	0	0	0	mmu:11827	Aquaporin-2
Aqp3	mRNA	0	0	0	mmu:11828	Aquaporin-3
Aqp4	mRNA	360.642	177.615	209.941	mmu:11829	Aquaporin-4
Aqp5	mRNA	20.4431	22.0426	10.6097	mmu:11830	Aqp5 protein
Aqp6	mRNA	0	0	0.189042	mmu:11831	Aqp6 protein
Aqp7	mRNA	0	0	0	mmu:11832	Aquaporin-7
Aqp8	mRNA	0	0	0	mmu:11833	Aquaporin-8
Aqp9	mRNA	43.7385	27.0331	15.154	mmu:64008	Aquaporin-9
Aqr	mRNA	383.267	331.67	342.895	mmu:11834	Intron-binding protein aquarius
Ar	mRNA	1.89765	2.27996	2.32145	mmu:11835	Androgen receptor
Araf	mRNA	377.581	370.339	324.02	mmu:11836	Serine/threonine-protein kinase A-Raf
Arap1	mRNA	280.094	272.237	177.708	mmu:69710	Arf-GAP with Rho-GAP domain, ANK repeat and PH domain-containing protein 1
Arap2	mRNA	136.477	47.7091	109.511	mmu:212285	Arf-GAP with Rho-GAP domain, ANK repeat and PH domain-containing protein 2
Arap3	mRNA	0	0	0.199562	mmu:106952	Putative uncharacterized protein
Arc	mRNA	14.6177	39.6756	46.5528	mmu:11838	Activity-regulated cytoskeleton-associated protein
Arcn1	mRNA	657.276	657.595	657.268	mmu:213827	Putative uncharacterized protein
Areg	mRNA	0	2.13853	6.33439	mmu:11839	Amphiregulin
Arel1	mRNA	378.526	330.461	257.171	mmu:68497	Apoptosis-resistant E3 ubiquitin protein ligase 1
Arf1	mRNA	2869.42	4215.98	2915.65	mmu:11840	ADP-ribosylation factor 1
Arf2	mRNA	464.751	698.161	357.991	mmu:11841	ADP-ribosylation factor 2
Arf3	mRNA	1225	1266.21	1039.09	mmu:11842	ADP-ribosylation factor 3
Arf4	mRNA	2236.37	2595.08	1749.03	mmu:11843	ADP-ribosylation factor 4
Arf5	mRNA	3696.44	4169.99	2814.52	mmu:11844	ADP-ribosylation factor 5
Arf6	mRNA	166.698	184.639	174.555	mmu:11845	ADP-ribosylation factor 6
Arfgap1	mRNA	660.783	688.676	478.678	mmu:228998	Arfgap1 protein
Arfgap2	mRNA	668.484	838.655	590.767	mmu:77038	Zinc finger protein 289
Arfgap3	mRNA	167.145	178.959	107.414	mmu:66251	ADP-ribosylation factor GTPase-activating protein 3
Arfgef1	mRNA	122.128	54.6098	104.281	mmu:211673	Brefeldin A-inhibited guanine nucleotide-exchange protein 1
Arfgef2	mRNA	97.1916	72.4746	83.2066	mmu:99371	Brefeldin A-inhibited guanine nucleotide-exchange protein 2
Arfip1	mRNA	165.725	135.036	162.149	mmu:99889	Protein Arfip1
Arfip2	mRNA	554.989	696.645	455.032	mmu:76932	Arfaptin-2
Arfrp1	mRNA	277.162	317.714	212.84	mmu:76688	ADP-ribosylation factor-related protein 1
Arg1	mRNA	0	0	1.71405	mmu:11846	Arginase-1
Arg2	mRNA	5.16378	15.6826	0.893312	mmu:11847	Arginase-2, mitochondrial
Arglu1	mRNA	673.866	378.924	653.984	mmu:234023	Putative uncharacterized protein
Arhgap1	mRNA	1171.42	1467.25	856.558	mmu:228359	Rho GTPase-activating protein 1
Arhgap10	mRNA	46.297	49.5153	57.2912	mmu:78514	Rho GTPase-activating protein 10
Arhgap11a	mRNA	49.5875	40.5459	214.965	mmu:228482	Rho GTPase-activating protein 11A
Arhgap12	mRNA	118.725	51.0446	98.9552	mmu:75415	Rho GTPase-activating protein 12
Arhgap15	mRNA	0	0	0	mmu:76117	Rho GTPase-activating protein 15
Arhgap17	mRNA	128.706	84.1824	116.136	mmu:70497	Rho GTPase-activating protein 17
Arhgap18	mRNA	35.2993	36.4004	101.343	mmu:73910	Rho GTPase-activating protein 18
Arhgap19	mRNA	45.5222	99.1551	150.127	mmu:71085	Rho GTPase-activating protein 19
Arhgap20	mRNA	5.4114	4.09601	9.26787	mmu:244867	Rho GTPase-activating protein 20
Arhgap21	mRNA	594.457	323.774	403.037	mmu:71435	Rho GTPase-activating protein 21
Arhgap22	mRNA	2.90643	4.99988	3.29106	mmu:239027	Rho GTPase activating protein 22
Arhgap23	mRNA	130.248	94.7861	56.2999	mmu:58996	Rho GTPase-activating protein 23
Arhgap24	mRNA	1.55027	4.19085	4.65503	mmu:231532	Rho GTPase-activating protein 24
Arhgap25	mRNA	0.614828	0.430905	0	mmu:232201	Rho GTPase activating protein 25
Arhgap26	mRNA	13.7277	11.093	19.6987	mmu:71302	Arhgap26 protein
Arhgap27	mRNA	1.42664	2.24971	2.36006	mmu:544817	Rho GTPase-activating protein 27
Arhgap28	mRNA	1.32196	1.38976	2.16116	mmu:268970	Rho GTPase-activating protein 28
Arhgap29	mRNA	8.33935	10.5866	14.9439	mmu:214137	Rho GTPase-activating protein 29
Arhgap30	mRNA	0.362303	0	0	mmu:226652	Rho GTPase-activating protein 30
Arhgap31	mRNA	172.351	169.789	163.76	mmu:12549	Rho GTPase-activating protein 31
Arhgap32	mRNA	240.72	130.062	209.773	mmu:330914	GTPase-activating protein for Cdc42 and Rac1
Arhgap33	mRNA	512.183	726.557	381.378	mmu:233071	Putative uncharacterized protein
Arhgap36	mRNA	0.78984	3.59816	0.819833	mmu:75404	Rho GTPase-activating protein 36
Arhgap39	mRNA	252.403	229.841	146.701	mmu:223666	DNA segment, Chr 15, Wayne State University 169, expressed, isoform CRA_a
Arhgap4	mRNA	4.83112	4.11146	2.86547	mmu:171207	Protein Arhgap4
Arhgap40	mRNA	0	0.42145	0	mmu:545481	Rho GTPase-activating protein 40
Arhgap42	mRNA	78.1938	54.4395	86.0679	mmu:71544	Rho GTPase-activating protein 42
Arhgap44	mRNA	124.432	104.932	68.9368	mmu:216831	Rho GTPase-activating protein 44
Arhgap5	mRNA	72.0278	18.2276	55.535	mmu:11855	Rho GTPase activating protein 5
Arhgap6	mRNA	0.442654	0	2.41218	mmu:11856	Rho GTPase activating protein 6, isoform CRA_c
Arhgap8	mRNA	0	0.513334	0	mmu:73167	Putative uncharacterized protein
Arhgap9	mRNA	0	0	0	mmu:216445	ArhGAP9
Arhgdia	mRNA	5381.86	7557.78	5844.7	mmu:192662	Rho GDP-dissociation inhibitor 1
Arhgdib	mRNA	0.622518	0.654442	0	mmu:11857	Rho GDP-dissociation inhibitor 2
Arhgdig	mRNA	40.9655	148.248	39.8636	mmu:14570	Rho GDP-dissociation inhibitor 3
Arhgef1	mRNA	290.778	254.777	201.859	mmu:16801	Rho guanine nucleotide exchange factor 1
Arhgef10	mRNA	113.012	83.5949	77.4842	mmu:234094	Rho guanine nucleotide exchange factor 10
Arhgef10l	mRNA	1071.81	962.574	617.917	mmu:72754	Rho guanine nucleotide exchange factor 10-like protein
Arhgef11	mRNA	281.025	247.151	219.326	mmu:213498	Protein Arhgef11
Arhgef12	mRNA	241.739	109.661	181.427	mmu:69632	Rho guanine nucleotide exchange factor 12
Arhgef15	mRNA	0.196569	1.03325	0.6121	mmu:442801	Rho guanine nucleotide exchange factor 15
Arhgef16	mRNA	12.1148	6.6449	2.25527	mmu:230972	Rho guanine nucleotide exchange factor 16
Arhgef17	mRNA	156.811	131.332	121.766	mmu:207212	Rho guanine nucleotide exchange factor 17
Arhgef18	mRNA	339.607	305.544	215.701	mmu:102098	Rho guanine nucleotide exchange factor 18
Arhgef19	mRNA	160.53	147.46	53.283	mmu:213649	Rho guanine nucleotide exchange factor 19
Arhgef2	mRNA	406.504	382.276	373.285	mmu:16800	Rho guanine nucleotide exchange factor 2
Arhgef25	mRNA	229.244	211.734	115.216	mmu:52666	Rho guanine nucleotide exchange factor 25
Arhgef26	mRNA	567.309	387.694	354.212	mmu:622434	Protein Arhgef26
Arhgef28	mRNA	11.097	18.3324	15.379	mmu:110596	Rho-guanine nucleotide exchange factor
Arhgef3	mRNA	55.2193	57.3208	71.3749	mmu:71704	Rho guanine nucleotide exchange factor 3
Arhgef33	mRNA	2.92953	0.803416	1.88396	mmu:381112	Rho guanine nucleotide exchange factor 33
Arhgef37	mRNA	3.73475	5.39863	3.45257	mmu:328967	Rho guanine nucleotide exchange factor 37
Arhgef38	mRNA	0	0	0	mmu:77669	Rho guanine nucleotide exchange factor 38
Arhgef39	mRNA	17.7685	52.3032	96.2124	mmu:230098	Rho guanine nucleotide exchange factor 39
Arhgef4	mRNA	324.724	393.339	351.902	mmu:226970	Rho guanine nucleotide exchange factor 4
Arhgef40	mRNA	711.736	587.942	487.581	mmu:268739	Rho guanine nucleotide exchange factor 40
Arhgef5	mRNA	0.150362	0	0.117054	mmu:54324	Protein Arhgef5
Arhgef6	mRNA	10.2439	3.07692	6.70886	mmu:73341	Rho guanine nucleotide exchange factor 6
Arhgef7	mRNA	795.359	875.856	555.098	mmu:54126	Rho guanine nucleotide exchange factor 7
Arhgef9	mRNA	238.457	149.119	220.505	mmu:236915	Rho guanine nucleotide exchange factor 9
Arid1a	mRNA	645.892	491.463	440.646	mmu:93760	AT-rich interactive domain-containing protein 1A
Arid1b	mRNA	201.296	128.601	116.243	mmu:239985	Protein Arid1b
Arid2	mRNA	230.153	100.152	182.815	mmu:77044	Protein Arid2
Arid3a	mRNA	11.7171	6.57893	8.08501	mmu:13496	AT-rich interactive domain-containing protein 3A
Arid3b	mRNA	21.4636	21.5099	15.9282	mmu:56380	AT rich interactive domain 3B (BRIGHT-like)
Arid3c	mRNA	3.6818	1.75937	1.56339	mmu:550619	AT-rich interactive domain-containing protein 3C
Arid4a	mRNA	40.6504	13.0127	36.0256	mmu:238247	Arid4a protein
Arid4b	mRNA	75.1399	11.3242	55.6316	mmu:94246	AT-rich interactive domain-containing protein 4B
Arid5a	mRNA	19.8295	21.2963	13.771	mmu:214855	AT-rich interactive domain-containing protein 5A
Arid5b	mRNA	89.5413	49.2173	76.2249	mmu:71371	Putative uncharacterized protein
Arih1	mRNA	160.707	101.342	147.63	mmu:23806	E3 ubiquitin-protein ligase ARIH1
Arih2	mRNA	255.522	223.623	177.689	mmu:23807	E3 ubiquitin-protein ligase ARIH2
Arl1	mRNA	275.596	306.346	269.445	mmu:104303	ADP-ribosylation factor-like protein 1
Arl10	mRNA	297.12	356.397	277.201	mmu:56795	ADP-ribosylation factor-like protein 10
Arl11	mRNA	0.925977	0	0	mmu:219144	ADP-ribosylation factor-like protein 11
Arl13a	mRNA	0	0	0	mmu:74448	ADP-ribosylation factor-like protein 13A
Arl13b	mRNA	55.3695	29.5895	61.7825	mmu:68146	ADP-ribosylation factor-like protein 13B
Arl14	mRNA	0	0	0	mmu:71619	ADP-ribosylation factor-like protein 14
Arl14ep	mRNA	174.704	121.844	163.736	mmu:212772	ARL14 effector protein
Arl14epl	mRNA	0	0	0.28167	mmu:381142	ARL14 effector protein-like
Arl15	mRNA	87.324	94.8537	80.0319	mmu:218639	Arl15 protein
Arl16	mRNA	106.499	165.194	130.462	mmu:70317	Protein Arl16
Arl2	mRNA	502.4	774.05	533.131	mmu:56327	ADP-ribosylation factor-like protein 2
Arl2bp	mRNA	2359.08	2900.27	2160.06	mmu:107566	ADP-ribosylation factor-like protein 2-binding protein
Arl3	mRNA	1594.37	2260.49	1288.92	mmu:56350	Putative uncharacterized protein
Arl4a	mRNA	174.137	265.228	124.766	mmu:11861	MCG5062, isoform CRA_a
Arl4c	mRNA	306.185	212.867	181.721	mmu:320982	ADP-ribosylation factor-like protein 4C
Arl4d	mRNA	28.8259	33.3964	23.8143	mmu:80981	ADP-ribosylation factor-like protein 4D
Arl5a	mRNA	123.386	97.4083	134.67	mmu:75423	ADP-ribosylation factor-like 5A
Arl5b	mRNA	35.5154	21.1654	42.2645	mmu:75869	ADP-ribosylation factor-like protein 5B
Arl5c	mRNA	15.6048	15.3113	10.9332	mmu:217151	ADP-ribosylation factor-like protein 5C
Arl6	mRNA	84.2694	83.5573	121.886	mmu:56297	ADP-ribosylation factor-like protein 6
Arl6ip1	mRNA	1706.75	3275.89	2488.36	mmu:54208	ADP-ribosylation factor-like 6 interacting protein 1
Arl6ip4	mRNA	431.266	451.213	425.154	mmu:65105	ADP-ribosylation factor-like 6 interacting protein 4
Arl6ip5	mRNA	1359.47	1695.36	1062.57	mmu:65106	PRA1 family protein 3
Arl6ip6	mRNA	78.6577	56.5783	128.417	mmu:65103	ADP-ribosylation factor-like 6 interacting protein 6
Arl8a	mRNA	4236.53	4598.41	2810.54	mmu:68724	ADP-ribosylation factor-like protein 8A
Arl8b	mRNA	518.126	588.191	456.094	mmu:67166	ADP-ribosylation factor-like protein 8B
Arl9	mRNA	9.86318	0	3.83915	mmu:384185	Protein Arl9
Armc1	mRNA	303.564	358.695	327.442	mmu:74252	Armadillo repeat-containing protein 1
Armc10	mRNA	243.418	271.179	238.52	mmu:67211	Armadillo repeat-containing protein 10
Armc12	mRNA	0.737088	0	0	mmu:67645	Testis specific expressed protein 3
Armc2	mRNA	14.3718	9.6626	5.59408	mmu:213402	Armadillo repeat-containing protein 2
Armc3	mRNA	0.748856	1.83694	0.58297	mmu:70882	Armadillo repeat-containing protein 3
Armc4	mRNA	0	0	0.509864	mmu:74934	Armadillo repeat-containing protein 4
Armc5	mRNA	239.619	243.436	165.409	mmu:233912	Armadillo repeat-containing protein 5
Armc6	mRNA	426.654	549.978	322.356	mmu:76813	Armadillo repeat-containing protein 6
Armc7	mRNA	86.3979	68.0264	46.7156	mmu:276905	Armadillo repeat-containing protein 7
Armc8	mRNA	78.4247	65.5704	76.1524	mmu:74125	Armadillo repeat-containing protein 8
Armc9	mRNA	79.6718	90.4519	72.975	mmu:78795	LisH domain-containing protein ARMC9
Armcx1	mRNA	50.0766	27.8707	52.7426	mmu:78248	Armadillo repeat-containing X-linked protein 1
Armcx2	mRNA	370.997	468.072	387.151	mmu:67416	Armadillo repeat-containing X-linked protein 2
Armcx3	mRNA	48.6702	39.8239	59.1663	mmu:71703	Armadillo repeat-containing X-linked protein 3
Armcx4	mRNA	128.436	32.8075	122.805	mmu:100503043	Armcx4 protein
Armcx5	mRNA	29.0566	19.6587	29.5627	mmu:494468	Armadillo repeat-containing X-linked protein 5
Armcx6	mRNA	29.8322	39.9779	23.2238	mmu:278097	Protein ARMCX6
Arnt	mRNA	148.866	106.935	138.431	mmu:11863	Aryl hydrocarbon receptor nuclear translocator
Arnt2	mRNA	1092	812.198	830.403	mmu:11864	Aryl hydrocarbon receptor nuclear translocator 2
Arntl	mRNA	324.319	266.314	286.025	mmu:11865	Aryl hydrocarbon receptor nuclear translocator-like, isoform CRA_b
Arntl2	mRNA	5.64402	1.13018	8.5783	mmu:272322	Aryl hydrocarbon receptor nuclear translocator-like protein 2
Arpc1a	mRNA	1885.58	2542.04	1547.6	mmu:56443	Actin-related protein 2/3 complex subunit 1A
Arpc1b	mRNA	88.587	162.013	210.97	mmu:11867	Actin-related protein 2/3 complex subunit 1B
Arpc2	mRNA	878.68	1549.91	837.409	mmu:76709	Actin-related protein 2/3 complex subunit 2
Arpc3	mRNA	2207.97	3344.22	2188.32	mmu:56378	Actin-related protein 2/3 complex subunit 3
Arpc4	mRNA	967.662	1430.15	904.358	mmu:68089	Actin-related protein 2/3 complex subunit 4
Arpc5	mRNA	755.579	934.449	718.323	mmu:67771	Actin-related protein 2/3 complex subunit 5
Arpc5l	mRNA	305.213	400.143	285.887	mmu:74192	Actin-related protein 2/3 complex subunit 5-like protein
Arpp19	mRNA	274.431	348.918	277.056	mmu:59046	cAMP-regulated phosphoprotein 19
Arpp21	mRNA	7.36111	7.04765	8.28873	mmu:74100	cAMP-regulated phosphoprotein 21
Arr3	mRNA	0	0	0	mmu:170735	Arrestin-C
Arrb1	mRNA	361.122	345.477	192.892	mmu:109689	Beta-arrestin-1
Arrb2	mRNA	645.744	782.473	442.529	mmu:216869	Beta-arrestin-2
Arrdc1	mRNA	50.7249	34.0695	29.2507	mmu:215705	Arrestin domain-containing protein 1
Arrdc2	mRNA	76.9343	88.1661	59.8919	mmu:70807	Arrestin domain-containing 2
Arrdc3	mRNA	123.563	132.133	168.937	mmu:105171	Arrestin domain-containing protein 3
Arrdc4	mRNA	188.515	157.451	108.323	mmu:66412	Arrestin domain-containing 4
Arrdc5	mRNA	0	0	0	mmu:76920	Arrestin domain-containing protein 5
Arsa	mRNA	187.241	175.788	108.598	mmu:11883	Arylsulfatase A
Arsb	mRNA	266.994	174.197	153.428	mmu:11881	Arsb protein
Arsg	mRNA	46.7007	46.7104	22.8142	mmu:74008	Arylsulfatase G
Arsi	mRNA	2.36065	4.46708	4.77808	mmu:545260	Arylsulfatase I
Arsj	mRNA	0.440655	0.463252	0.514562	mmu:271970	Arylsulfatase J
Arsk	mRNA	69.5848	40.4329	42.5748	mmu:77041	Arylsulfatase K
Art1	mRNA	0.317333	0	0	mmu:11870	GPI-linked NAD(P)(+)--arginine ADP-ribosyltransferase 1
Art2b	mRNA	0	0	0	mmu:11872	T-cell ecto-ADP-ribosyltransferase 2
Art3	mRNA	0.972498	0	0.378536	mmu:109979	Art3 protein
Art4	mRNA	0	0	0	mmu:109978	Ecto-ADP-ribosyltransferase 4
Art5	mRNA	2.26465	2.85694	0.705194	mmu:11875	Art5 protein
Artn	mRNA	1.25542	1.3198	0.390927	mmu:11876	Artemin
Arv1	mRNA	88.994	78.6223	80.9659	mmu:68865	ARV1 homolog (Yeast)
Arvcf	mRNA	822.49	762.09	411.07	mmu:11877	Armadillo repeat protein deleted in velo-cardio-facial syndrome homolog
Arx	mRNA	355.583	332.755	228.389	mmu:11878	Homeobox protein ARX
Arxes1	mRNA	251.106	325.111	325.268	mmu:76219	Signal peptidase complex subunit 3
Arxes2	mRNA	223.841	263.625	274.536	mmu:76976	adipocyte-related X-chromosome expressed sequence 2
As3mt	mRNA	21.5652	11.789	16.7881	mmu:57344	Putative uncharacterized protein
Asah1	mRNA	464.576	468.804	526.589	mmu:11886	Acid ceramidase
Asah2	mRNA	5.1807	1.64658	2.71998	mmu:54447	Asah2 protein
Asap1	mRNA	274.219	138.812	191.034	mmu:13196	Arf-GAP with SH3 domain, ANK repeat and PH domain-containing protein 1
Asap2	mRNA	243.249	159.678	155.629	mmu:211914	Arf-GAP with SH3 domain, ANK repeat and PH domain-containing protein 2
Asap3	mRNA	132.103	108.407	82.4304	mmu:230837	Arf-GAP with SH3 domain, ANK repeat and PH domain-containing protein 3
Asb1	mRNA	162.577	218.448	115.178	mmu:65247	Ankyrin repeat and SOCS box-containing protein 1, isoform CRA_c
Asb10	mRNA	0	0.368723	0	mmu:117590	Ankyrin repeat and SOCS box protein 10
Asb11	mRNA	0	0	0	mmu:68854	Ankyrin repeat and SOCS box protein 11
Asb12	mRNA	0	0.634522	0.939735	mmu:70392	Ankyrin repeat and SOCS box-containing protein 12
Asb13	mRNA	240.192	147.179	190.924	mmu:142688	Ankyrin repeat and SOCS box protein 13
Asb14	mRNA	0	0	0	mmu:142687	Ankyrin repeat and SOCS box protein 14
Asb15	mRNA	0	0	0	mmu:78910	Putative uncharacterized protein
Asb16	mRNA	0	0	0	mmu:217217	Asb16 protein
Asb17	mRNA	0	0	0	mmu:66772	Putative uncharacterized protein
Asb18	mRNA	2.00002	2.62823	0	mmu:208372	Asb18 protein
Asb2	mRNA	0	0	0.235283	mmu:65256	Ankyrin repeat and SOCS box protein 2
Asb3	mRNA	68.0658	103.359	60.2492	mmu:65257	Ankyrin repeat and SOCS box protein 3
Asb4	mRNA	1.53646	1.3845	2.22134	mmu:65255	Ankyrin repeat and SOCS box protein 4
Asb5	mRNA	11.8424	12.991	8.01661	mmu:76294	Ankyrin repeat and SOCs box-containing protein 5
Asb6	mRNA	459.576	546.62	369.148	mmu:72323	Ankyrin repeat and SOCS box-containing protein 6
Asb7	mRNA	106.874	101.911	95.4232	mmu:117589	Ankyrin repeat and SOCS box-containing protein 7, isoform CRA_c
Asb8	mRNA	224.189	286.329	176.546	mmu:78541	Putative uncharacterized protein
Asb9	mRNA	0	0	0	mmu:69299	Ankyrin repeat and SOCS box protein 9
Ascc1	mRNA	523.311	702.646	425.114	mmu:69090	Activating signal cointegrator 1 complex subunit 1, isoform CRA_c
Ascc2	mRNA	263.45	225.324	202.001	mmu:75452	Putative uncharacterized protein
Ascc3	mRNA	16.4189	10.5166	21.3312	mmu:77987	Ascc3 protein
Ascl1	mRNA	389.409	466.888	523.924	mmu:17172	Achaete-scute homolog 1
Ascl2	mRNA	7.59111	2.79314	4.43215	mmu:17173	Achaete-scute homolog 2
Ascl3	mRNA	3.45471	3.63187	0	mmu:56787	Achaete-scute homolog 3
Ascl4	mRNA	0	1.47744	1.09406	mmu:67341	Protein Ascl4
Ascl5	mRNA	0	0	1.11625	mmu:226439	Protein Ascl5
Asf1a	mRNA	150.585	145.44	148.7	mmu:66403	Histone chaperone ASF1A
Asf1b	mRNA	31.5238	191.893	286.176	mmu:66929	Histone chaperone ASF1B
Asgr1	mRNA	2.61207	1.37301	1.01673	mmu:11889	Asialoglycoprotein receptor 1
Asgr2	mRNA	0.453941	0	0	mmu:11890	Asialoglycoprotein receptor 2
Ash1l	mRNA	187.7	48.3108	126.862	mmu:192195	Histone-lysine N-methyltransferase ASH1L
Ash2l	mRNA	556.282	659.333	539.019	mmu:23808	Set1/Ash2 histone methyltransferase complex subunit ASH2
Asic1	mRNA	1042.25	1087.95	510.654	mmu:11419	Accn2 protein
Asic2	mRNA	7.98271	9.2528	5.73636	mmu:11418	Amiloride-sensitive cation channel 1, neuronal (Degenerin)
Asic3	mRNA	2.98401	0.570371	0.633545	mmu:171209	Acid-sensing ion channel 3
Asic4	mRNA	45.7125	65.4733	19.1068	mmu:241118	Acid-sensing ion channel 4
Asic5	mRNA	0	0	0	mmu:58170	Acid-sensing ion channel 5
Asl	mRNA	268.333	325.776	208.112	mmu:109900	Argininosuccinate lyase
Asna1	mRNA	2591.87	3709.27	2579.7	mmu:56495	ATPase Asna1
Asns	mRNA	257.587	696.736	386.729	mmu:27053	Asparagine synthetase [glutamine-hydrolyzing]
Asnsd1	mRNA	209.62	299.254	231.782	mmu:70396	Asparagine synthetase domain-containing protein 1
Aspa	mRNA	3.51952	0.528572	3.5227	mmu:11484	Aspartoacylase
Aspdh	mRNA	77.9864	61.1965	44.0154	mmu:68352	Putative L-aspartate dehydrogenase
Aspg	mRNA	0.252096	0	0	mmu:104816	60 kDa lysophospholipase
Asph	mRNA	150.372	88.8183	160.121	mmu:65973	Aspartyl/asparaginyl beta-hydroxylase
Asphd1	mRNA	7.3299	7.06364	9.51031	mmu:233879	Aspartate beta-hydroxylase domain-containing protein 1
Asphd2	mRNA	775.098	888.092	450.256	mmu:72898	Aspartate beta-hydroxylase domain-containing protein 2
Aspm	mRNA	19.4476	12.8214	89.2979	mmu:12316	Abnormal spindle-like microcephaly associated splice variant 1
Aspn	mRNA	0	0	0	mmu:66695	Aspn protein
Asprv1	mRNA	8.46332	2.78042	4.52962	mmu:67855	Retroviral-like aspartic protease 1
Aspscr1	mRNA	966.107	1094.46	767.987	mmu:68938	Tether-containing UBX domain for GLUT4
Asrgl1	mRNA	4138.33	4284.78	2406.68	mmu:66514	Isoaspartyl peptidase/L-asparaginase
Ass1	mRNA	1.49542	2.62017	0	mmu:11898	Argininosuccinate synthase
Aste1	mRNA	22.4278	43.1228	41.8112	mmu:66595	Protein asteroid homolog 1
Astl	mRNA	0	0	0	mmu:215095	Astacin-like metalloendopeptidase
Astn1	mRNA	1321.25	1063.88	869.552	mmu:11899	Astrotactin-1
Astn2	mRNA	155.327	175.571	70.5255	mmu:56079	Astrotactin-2
Astx	mRNA	0	0	0	mmu:100113394	amplified spermatogenic transcripts X encoded
Asun	mRNA	179.106	189.407	212.348	mmu:71177	Protein asunder homolog
Asxl1	mRNA	397.49	340.651	329.732	mmu:228790	Putative Polycomb group protein ASXL1
Asxl2	mRNA	66.8509	25.8226	64.5799	mmu:75302	Asxl2 protein
Asxl3	mRNA	15.5865	8.90772	10.7087	mmu:211961	Putative Polycomb group protein ASXL3
Asz1	mRNA	0	0	0	mmu:74068	Ankyrin repeat, SAM and basic leucine zipper domain-containing protein 1
Atad1	mRNA	297.995	271.563	275.06	mmu:67979	ATPase family AAA domain-containing protein 1
Atad2	mRNA	7.72522	11.1293	68.6035	mmu:70472	MCG7707
Atad2b	mRNA	61.8821	14.1106	54.1449	mmu:320817	Protein Atad2b
Atad3a	mRNA	329.855	414.309	303.004	mmu:108888	ATPase family AAA domain-containing protein 3
Atad5	mRNA	8.92435	5.86375	27.6161	mmu:237877	Atad5 protein
Atat1	mRNA	830.521	1027.77	412.801	mmu:73242	Alpha-tubulin N-acetyltransferase 1
Atcay	mRNA	630.153	841.916	247.002	mmu:16467	Caytaxin
Ate1	mRNA	88.8911	45.0891	77.7315	mmu:11907	Arginyl-tRNA--protein transferase 1
Atf1	mRNA	51.6045	34.9469	57.6718	mmu:11908	Cyclic AMP-dependent transcription factor ATF-1
Atf2	mRNA	136.994	88.688	123.938	mmu:11909	Cyclic AMP-dependent transcription factor ATF-2
Atf3	mRNA	9.8696	7.34948	6.40275	mmu:11910	Activating transcription factor 3
Atf4	mRNA	2054.39	2408.39	2049.92	mmu:11911	Cyclic AMP-dependent transcription factor ATF-4
Atf5	mRNA	432.022	584.077	591.438	mmu:107503	Cyclic AMP-dependent transcription factor ATF-5
Atf6	mRNA	117.654	74.6704	95.8314	mmu:226641	Cyclic AMP-dependent transcription factor ATF-6 alpha
Atf6b	mRNA	736.333	887.343	527.344	mmu:12915	Cyclic AMP-dependent transcription factor ATF-6 beta
Atf7	mRNA	103.085	76.0399	74.7079	mmu:223922	Activating transcription factor 7, isoform CRA_a
Atf7ip	mRNA	317.648	251.969	257.786	mmu:54343	Activating transcription factor 7-interacting protein 1
Atf7ip2	mRNA	0	0.661533	0.244935	mmu:75329	Activating transcription factor 7-interacting protein 2
Atg10	mRNA	18.7437	20.0568	13.2888	mmu:66795	Ubiquitin-like-conjugating enzyme ATG10
Atg12	mRNA	418.901	334.746	320.519	mmu:67526	Ubiquitin-like protein ATG12
Atg13	mRNA	482.013	444.039	266.19	mmu:51897	D2Ertd391e protein
Atg14	mRNA	211.085	167.671	118.659	mmu:100504663	Beclin 1-associated autophagy-related key regulator
Atg16l1	mRNA	238.534	270.118	196.839	mmu:77040	Autophagy-related protein 16-1
Atg16l2	mRNA	45.4268	45.6066	46.9623	mmu:73683	Autophagy-related 16-like 2 alpha
Atg2a	mRNA	332.996	315.712	198.564	mmu:329015	Autophagy-related protein 2 homolog A
Atg2b	mRNA	177.925	144.718	143.798	mmu:76559	MKIAA4067 protein
Atg3	mRNA	229.403	183.423	184.56	mmu:67841	Ubiquitin-like-conjugating enzyme ATG3
Atg4a	mRNA	30.8587	33.6889	26.7948	mmu:666468	Atg4a protein
Atg4b	mRNA	843.688	1075.9	676.897	mmu:66615	Cysteine protease ATG4B
Atg4c	mRNA	32.8488	19.5386	37.3488	mmu:242557	Putative uncharacterized protein
Atg4d	mRNA	197.068	229.503	177.483	mmu:235040	Putative uncharacterized protein
Atg5	mRNA	231.597	232.935	211.509	mmu:11793	Autophagy protein 5
Atg7	mRNA	238.374	246.447	172.95	mmu:74244	Ubiquitin-like modifier-activating enzyme ATG7
Atg9a	mRNA	688.065	695.971	403.721	mmu:245860	Autophagy-related protein 9A
Atg9b	mRNA	0	1.75233	2.10862	mmu:213948	Autophagy-related protein 9B
Athl1	mRNA	279.565	266.609	188.916	mmu:212974	Acid trehalase-like protein 1
Atic	mRNA	515.953	819.347	638.729	mmu:108147	5-aminoimidazole-4-carboxamide ribonucleotide formyltransferase/IMP cyclohydrolase
Atl1	mRNA	84.5321	86.4406	44.6946	mmu:73991	Atl1 protein
Atl2	mRNA	100.277	75.7121	119.922	mmu:56298	Atlastin-2
Atl3	mRNA	77.0945	46.728	94.3258	mmu:109168	Atlastin-3
Atm	mRNA	41.0875	20.6429	39.5766	mmu:11920	Ataxia telangiectasia mutated homolog (Human)
Atmin	mRNA	287.729	255.867	168.837	mmu:234776	ATM interactor
Atn1	mRNA	820.961	720.546	510.101	mmu:13498	Atrophin-1
Atoh1	mRNA	0	0	0	mmu:11921	Protein atonal homolog 1
Atoh7	mRNA	0.530338	0.278767	0	mmu:53404	Protein atonal homolog 7
Atoh8	mRNA	26.4198	34.087	18.2301	mmu:71093	Protein atonal homolog 8
Atox1	mRNA	1393.99	1527.92	1082.31	mmu:11927	Copper transport protein ATOX1
Atp10a	mRNA	3.56127	6.23983	18.367	mmu:11982	Probable phospholipid-transporting ATPase VA
Atp10b	mRNA	42.8437	35.1247	24.0637	mmu:319767	Phospholipid-translocating ATPase
Atp11a	mRNA	286.288	122.356	246.423	mmu:50770	Probable phospholipid-transporting ATPase IH
Atp11b	mRNA	83.1812	18.26	56.6916	mmu:76295	Phospholipid-translocating ATPase
Atp11c	mRNA	30.0023	6.33633	29.5081	mmu:320940	Phospholipid-translocating ATPase
Atp12a	mRNA	0.411545	0	0	mmu:192113	Potassium-transporting ATPase alpha chain 2
Atp13a1	mRNA	615.984	745.834	443.15	mmu:170759	MKIAA1825 protein
Atp13a2	mRNA	945.096	990.6	492.638	mmu:74772	Probable cation-transporting ATPase 13A2
Atp13a3	mRNA	68.0658	41.3904	109.439	mmu:224088	Probable cation-transporting ATPase 13A3
Atp13a4	mRNA	3.84484	1.65355	1.22446	mmu:224079	Probable cation-transporting ATPase 13A4
Atp13a5	mRNA	0.17701	0	0	mmu:268878	Probable cation-transporting ATPase 13A5
Atp1a1	mRNA	1533.34	1735.03	1004.42	mmu:11928	Putative uncharacterized protein
Atp1a2	mRNA	7003.59	6179.6	4138.17	mmu:98660	Sodium/potassium-transporting ATPase subunit alpha-2
Atp1a3	mRNA	268.011	464.545	245.365	mmu:232975	Sodium/potassium-transporting ATPase subunit alpha-3
Atp1a4	mRNA	10.0314	8.09329	2.54254	mmu:27222	Na+/K+ ATPase alpha 4 subunit
Atp1b1	mRNA	300.405	263.67	275.402	mmu:11931	Sodium/potassium-transporting ATPase subunit beta-1
Atp1b2	mRNA	4197.47	4071.89	2534.64	mmu:11932	Sodium/potassium-transporting ATPase subunit beta-2
Atp1b3	mRNA	228.495	406.121	328.392	mmu:11933	Sodium/potassium-transporting ATPase subunit beta-3
Atp1b4	mRNA	0	0	0	mmu:67821	Atp1b4 protein
Atp2a1	mRNA	1.65438	0.24846	1.47189	mmu:11937	Sarcoplasmic/endoplasmic reticulum calcium ATPase 1
Atp2a2	mRNA	1214.75	1028.33	1018.19	mmu:11938	Calcium-transporting ATPase
Atp2a3	mRNA	0	2.969	3.02302	mmu:53313	Calcium-transporting ATPase
Atp2b1	mRNA	67.3896	30.8076	88.5898	mmu:67972	Plasma membrane calcium-transporting ATPase 1
Atp2b2	mRNA	31.4592	25.298	13.7987	mmu:11941	Plasma membrane calcium-transporting ATPase 2
Atp2b3	mRNA	1.20267	3.28731	1.21714	mmu:320707	Calcium-transporting ATPase
Atp2b4	mRNA	134.146	87.8582	79.6142	mmu:381290	Calcium-transporting ATPase
Atp2c1	mRNA	174.106	110.435	163.795	mmu:235574	Calcium-transporting ATPase type 2C member 1
Atp2c2	mRNA	0	0	0	mmu:69047	Calcium-transporting ATPase type 2C member 2
Atp4a	mRNA	20.9718	23.0272	24.6707	mmu:11944	Potassium-transporting ATPase alpha chain 1
Atp4b	mRNA	0	0	0	mmu:11945	Potassium-transporting ATPase subunit beta
Atp5a1	mRNA	10749	16460.7	12096.1	mmu:11946	ATP synthase subunit alpha, mitochondrial
Atp5b	mRNA	14596.5	24639.9	19851.3	mmu:11947	ATP synthase subunit beta, mitochondrial
Atp5c1	mRNA	3206.44	5577.15	3604.19	mmu:11949	ATP synthase subunit gamma, mitochondrial
Atp5d	mRNA	7607	9260.33	7429.74	mmu:66043	ATP synthase subunit delta, mitochondrial
Atp5e	mRNA	6775.07	13245.8	8192.69	mmu:67126	ATP synthase subunit epsilon, mitochondrial
Atp5f1	mRNA	1681.85	3050.74	1661.39	mmu:11950	ATP synthase F(0) complex subunit B1, mitochondrial
Atp5g1	mRNA	177.751	441.684	371.098	mmu:11951	ATP synthase F(0) complex subunit C1, mitochondrial
Atp5g2	mRNA	666.106	656.646	523.789	mmu:67942	ATP synthase F(0) complex subunit C2, mitochondrial
Atp5g3	mRNA	8833.37	13250.7	12075.7	mmu:228033	ATP synthase F(0) complex subunit C3, mitochondrial
Atp5h	mRNA	772.553	1255.98	778.694	mmu:71679	ATP synthase subunit d, mitochondrial
Atp5j	mRNA	1382.54	2125.48	1280.85	mmu:11957	ATP synthase-coupling factor 6, mitochondrial
Atp5j2	mRNA	4881.46	9663.32	5966.88	mmu:57423	ATP synthase subunit f, mitochondrial
Atp5k	mRNA	2965.25	6591.73	4497.57	mmu:11958	ATP synthase subunit e, mitochondrial
Atp5l	mRNA	280.512	463.171	354.085	mmu:27425	ATP synthase subunit g, mitochondrial
Atp5o	mRNA	3602.72	7095.57	5038.7	mmu:28080	ATP synthase subunit O, mitochondrial
Atp5s	mRNA	49.8193	72.9894	49.9233	mmu:68055	ATP synthase subunit s, mitochondrial
Atp5sl	mRNA	175.942	203.926	80.0081	mmu:66349	ATP synthase subunit s-like protein
Atp6ap1	mRNA	1754.89	2567.62	1497.71	mmu:54411	V-type proton ATPase subunit S1
Atp6ap1l	mRNA	1.29666	4.77106	0.504714	mmu:435376	Protein Atp6ap1l
Atp6ap2	mRNA	316.208	284.78	284.115	mmu:70495	Renin/prorenin receptor
Atp6v0a1	mRNA	972.941	968.284	682.107	mmu:11975	V-type proton ATPase subunit a
Atp6v0a2	mRNA	454.214	498.1	384.85	mmu:21871	V-type proton ATPase 116 kDa subunit a isoform 2
Atp6v0a4	mRNA	1.97993	0	0	mmu:140494	V-type proton ATPase subunit a
Atp6v0b	mRNA	1837.16	2166.77	1404.45	mmu:114143	V-type proton ATPase 21 kDa proteolipid subunit
Atp6v0c	mRNA	2221.47	2234.4	1804.7	mmu:11984	ATPase, H+ transporting, lysosomal V0 subunit C
Atp6v0d1	mRNA	4143.98	5352.85	2883.52	mmu:11972	V-type proton ATPase subunit d 1
Atp6v0d2	mRNA	0	0	0	mmu:242341	V-type proton ATPase subunit d 2
Atp6v0e	mRNA	2306.41	3648.3	2009.12	mmu:11974	Atp6v0e protein
Atp6v0e2	mRNA	3179.81	3921.84	2321.59	mmu:76252	V-type proton ATPase subunit e 2
Atp6v1a	mRNA	419.63	373.484	440.207	mmu:11964	V-type proton ATPase catalytic subunit A
Atp6v1b1	mRNA	0	0	0	mmu:110935	Atp6v1b1 protein
Atp6v1b2	mRNA	1766.85	2421.34	1466.18	mmu:11966	ATPase H+ transporting lysosomal V1 subunit B2
Atp6v1c1	mRNA	223.984	267.654	212.378	mmu:66335	Putative uncharacterized protein
Atp6v1c2	mRNA	0	0.429714	0	mmu:68775	V-type proton ATPase subunit C 2
Atp6v1d	mRNA	511.446	712.251	524.284	mmu:73834	V-type proton ATPase subunit D
Atp6v1e1	mRNA	1429.52	1987.68	1176.98	mmu:11973	V-type proton ATPase subunit E 1
Atp6v1e2	mRNA	0	0	3.77858	mmu:74915	V-type proton ATPase subunit E 2
Atp6v1f	mRNA	2133.51	2920.49	1624.55	mmu:66144	V-type proton ATPase subunit F
Atp6v1g1	mRNA	1112.77	1579.59	1034.78	mmu:66290	Putative uncharacterized protein
Atp6v1g2	mRNA	232.366	303.207	119.889	mmu:66237	V-type proton ATPase subunit G 2
Atp6v1g3	mRNA	0	0	0	mmu:338375	V-type proton ATPase subunit G 3
Atp6v1h	mRNA	352.809	431.588	343.946	mmu:108664	V-type proton ATPase subunit H
Atp7a	mRNA	35.231	13.2203	30.5345	mmu:11977	Copper-transporting ATPase 1
Atp7b	mRNA	30.9207	28.3167	28.4575	mmu:11979	Copper-transporting ATPase 2
Atp8a1	mRNA	279.024	146.248	180.445	mmu:11980	Phospholipid-translocating ATPase
Atp8a2	mRNA	16.1607	10.7818	6.04847	mmu:50769	Phospholipid-transporting ATPase IB
Atp8b1	mRNA	1.00995	0.398153	0.393113	mmu:54670	Phospholipid-transporting ATPase IC
Atp8b2	mRNA	120.054	84.683	89.9422	mmu:54667	Phospholipid-translocating ATPase
Atp8b3	mRNA	1.10588	1.74389	1.43485	mmu:67331	Atp8b3 protein
Atp8b4	mRNA	0	0	0	mmu:241633	Phospholipid-translocating ATPase
Atp8b5	mRNA	0.979921	0	0.254283	mmu:320571	Phospholipid-transporting ATPase FetA
Atp9a	mRNA	1603.75	1962.32	837.877	mmu:11981	Phospholipid-translocating ATPase
Atp9b	mRNA	262.521	246.403	210.893	mmu:50771	Phospholipid-translocating ATPase
Atpaf1	mRNA	26.8677	28.6123	16.0265	mmu:230649	ATP synthase mitochondrial F1 complex assembly factor 1
Atpaf2	mRNA	699.545	709.727	503.136	mmu:246782	ATP synthase mitochondrial F1 complex assembly factor 2
Atpif1	mRNA	877.02	1787.62	955.756	mmu:11983	ATPase inhibitor, mitochondrial
Atr	mRNA	17.3933	6.0359	16.1038	mmu:245000	Serine/threonine-protein kinase ATR
Atraid	mRNA	1361.43	1761.34	935.353	mmu:381629	H1E6 protein
Atrip	mRNA	103.237	115.788	83.2338	mmu:235610	ATR-interacting protein
Atrn	mRNA	249.856	129.476	150.697	mmu:11990	Attractin
Atrnl1	mRNA	185.896	121.047	164.018	mmu:226255	Attractin-like protein 1
Atrx	mRNA	104.519	26.2492	94.2256	mmu:22589	Transcriptional regulator ATRX
Atxn1	mRNA	51.7327	16.0337	28.9965	mmu:20238	Ataxin-1
Atxn10	mRNA	3434.08	4733.81	2272.74	mmu:54138	Ataxin-10
Atxn1l	mRNA	225.343	143.207	170.632	mmu:52335	Ataxin-1-like
Atxn2	mRNA	379.234	300.445	311.078	mmu:20239	Ataxin-2
Atxn2l	mRNA	663.34	671.224	567.956	mmu:233871	Ataxin-2-like protein
Atxn3	mRNA	43.411	17.4278	33.5759	mmu:110616	Ataxin-3
Atxn7	mRNA	44.0183	15.2817	38.6505	mmu:246103	Atxn7 protein
Atxn7l1	mRNA	39.7612	27.3771	36.4913	mmu:380753	Ataxin 7-like 1
Atxn7l2	mRNA	192.249	137.388	92.6981	mmu:72522	Protein Atxn7l2
Atxn7l3	mRNA	436.367	523.494	335.199	mmu:217218	Ataxin-7-like protein 3
Atxn7l3b	mRNA	1365.78	1269.11	978.647	mmu:382423	Putative ataxin-7-like protein 3B
AU015228	mRNA	0.272639	0.28662	0.636732	mmu:99169	Expressed sequence AU015228
AU018091	mRNA	0	0	0	mmu:245128	Protein AU018091
AU018829	mRNA	0	0	0	mmu:100041253	Protein Gm16513
AU019823	mRNA	136.677	98.1768	88.0358	mmu:270156	Protein AU019823
AU021092	mRNA	0	0	0	mmu:239691	UPF0764 protein C16orf89 homolog
[truncated: 20,671 more rows]

## Sheet: Wnt
Gene ID	Gene type	E12.5-1	E12.5-2	E12.5-3	KEGG_ID	Description
Sfrp1	mRNA	816.085	494.516	300.112	mmu:20377	Secreted frizzled-related protein 1
Sfrp2	mRNA	112.952	114.9	92.0426	mmu:20319	Secreted frizzled-related protein 2
Sfrp4	mRNA	56.3562	56.3326	36.6801	mmu:20379	Putative uncharacterized protein
Sfrp5	mRNA	91.9983	85.9199	16.9887	mmu:54612	Secreted frizzled-related protein 5
Wnt1	mRNA	0	0	0	mmu:22408	Proto-oncogene Wnt-1
Wnt10a	mRNA	0	0	0	mmu:22409	Protein Wnt-10a
Wnt10b	mRNA	0	0	0.852597	mmu:22410	Protein Wnt-10b
Wnt11	mRNA	0	0.565652	0	mmu:22411	Protein Wnt-11
Wnt16	mRNA	0	0	0	mmu:93735	Protein Wnt-16
Wnt2	mRNA	0.297533	0.156395	0.926494	mmu:22413	Protein Wnt-2
Wnt2b	mRNA	1.13771	0	1.06282	mmu:22414	Protein Wnt-2b
Wnt3	mRNA	20.3578	16.1886	11.7845	mmu:22415	Protein Wnt
Wnt3a	mRNA	0.884666	0.310011	0	mmu:22416	Protein Wnt-3a
Wnt4	mRNA	19.3523	13.1905	15.8931	mmu:22417	Protein Wnt-4
Wnt5a	mRNA	101.506	55.0862	141.383	mmu:22418	Protein Wnt-5a
Wnt5b	mRNA	89.8389	69.2124	32.0326	mmu:22419	Protein Wnt-5b
Wnt6	mRNA	1.11575	0.781977	1.15812	mmu:22420	Protein Wnt-6
Wnt7a	mRNA	423.399	579.399	382.218	mmu:22421	Protein Wnt-7a
Wnt7b	mRNA	1288.39	1255.88	735.8	mmu:22422	Protein Wnt-7b
Wnt8a	mRNA	0	0	0	mmu:20890	Protein Wnt-8a
Wnt8b	mRNA	0	0	0	mmu:22423	Protein Wnt-8b
Wnt9a	mRNA	4.31941	4.54091	2.05491	mmu:216795	Protein Wnt-9a
Wnt9b	mRNA	0.179909	0	0	mmu:22412	Protein Wnt-9b
Axin1	mRNA	475.014	453.461	315.811	mmu:12005	Axin-1
Axin2	mRNA	112.348	71.2893	104.724	mmu:12006	Axin-2
Dkk1	mRNA	0	0	0	mmu:13380	Dickkopf-related protein 1
Dkk2	mRNA	0	0	0.166863	mmu:56811	Dickkopf-related protein 2
Dkk3	mRNA	535.797	346.61	137.278	mmu:50781	Dickkopf-related protein 3
Dkk4	mRNA	0	0	0	mmu:234130	Dickkopf-related protein 4
Ctnnb1	mRNA	7026.7	8727.24	5724.33	mmu:12387	Catenin beta-1
